# Supplementary material for: Crystal structure of the one-dimensional coordination polymer formed by the macrocyclic [Ni(cyclam)]2+ cation and the dianion of di­phenyl­silanediylbis(4-benzoic acid)
Source: Acta Crystallogr E Crystallogr Commun. 2020 May 29;76(Pt 6):929–32. doi: 10.1107/S2056989020006544 (PMC7274011; doi:10.1107/S2056989020006544)
Supplement: Supplementary file 1 [file e-76-00929-sup1.cif]

##############################################################################
#                                                                            #
# This CIF contains the data in a paper accepted for publication in          #
# Acta Crystallographica Section E. It conforms to the requirements of       #
# Notes for Authors for Acta Crystallographica Section E, and has been       #
# peer reviewed under the auspices of the IUCr Commission on Journals.       #
#                                                                            #
# Full details of the Crystallographic Information File format               #
# are given in the paper "The Crystallographic Information File (CIF):       #
# a New Standard Archive File for Crystallography" by S. R. Hall, F. H.      #
# Allen and I. D. Brown [Acta Cryst. (1991), A47, 655-685].                  #
#                                                                            #
# The current version of the core CIF dictionary is obtainable from          #
# ftp://ftp.iucr.org/pub/cif_core.dic.                                       #
#                                                                            #
# Software is freely available for graphical display of the structure(s)     #
# in this CIF. For information consult the CIF software page                 #
# http://www.iucr.org/resources/cif/software.                                #
#                                                                            #
# This file may be used for bona fide research purposes within the           #
# scientific community so long as proper attribution is given to the journal # 
# article from which it was obtained.                                        #
#                                                                            #
##############################################################################
data_I
_audit_creation_method
;
Olex2 1.3
(compiled 2020.02.04 svn.rd84adfe8 for OlexSys, GUI svn.r6032)
;
_journal_date_recd_electronic     2020-05-11
_journal_date_accepted     2020-05-15
_journal_name_full     'Acta Crystallographica, Section E'
_journal_year     2020
_journal_volume     76
_journal_issue      6
_journal_page_first     929
_journal_page_last     932
_journal_paper_category     GM
_journal_paper_doi     10.1107/S2056989020006544
_journal_coeditor_code     HB7914
_publ_contact_author_name     'Yaroslaw D. Lampeka'
_publ_contact_author_address
;
L.V.Pisarzhevskii Institute of Physical Chemistry of the National Academy of
Sciences of Ukraine, Prospekt Nauki 31, 03028 Kiev, Ukraine
;
_publ_contact_author_email     'lampeka@adamant.net'
_publ_contact_author_fax     '+38 044 525 25 70'
_publ_contact_author_phone     '+38 044 525 65 40'
_publ_section_title
;
Crystal structure of the one-dimensional coordination polymer formed by the
macrocyclic [Ni(cyclam)]^2+^ cation and the dianion of
diphenylsilanediylbis(4-benzoic acid)
;
loop_
    _publ_author_name
    _publ_author_footnote
    _publ_author_address
    'Gavrish, Sergey P.' .
;
L.V. Pisarzhevskii Institute of Physical Chemistry of the National Academy of \
Sciences of Ukraine, Prospekt Nauki 31, Kyiv 03028,
Ukraine
;
    'Shova, Sergiu' .
;
"Petru Poni" Institute of Macromolecular Chemistry,
Department of Inorganic Polymers, Aleea Grigore Ghica Voda 41A, RO-700487 Iasi,
Romania
;
    'Cazacu, Maria' .
;
"Petru Poni" Institute of Macromolecular Chemistry,
Department of Inorganic Polymers, Aleea Grigore Ghica Voda 41A, RO-700487 Iasi,
Romania
;
    'Lampeka, Yaroslaw D.' .
;
L.V. Pisarzhevskii Institute of Physical Chemistry of the National Academy of \
Sciences of Ukraine, Prospekt Nauki 31, Kyiv 03028,
Ukraine
;
_publ_section_synopsis
;
The title coordination polymer consists of parallel zigzag-like chains of
[Ni(cyclam)]^2+^ cations bridged by the dianions of the acid in the axial
positions of the <i>trans</i>-NiN~4~O~2~ coordination polyhedron. Polymeric
chains propagating along the [101] direction are assembled into a
three-dimensional network by O---H...O hydrogen bonds.
;
_chemical_name_systematic
;\
<i>catena</i>-Poly[[[(1,4,8,11-tetraazacyclotetradecane-\
\k^4^<i>N</i>^1^,<i>N</i>^4^,<i>N</i>^8^,<i>N</i>^11^)nickel(II)]-\
\m-4,4'-(diphenylsilanediyl)dibenzoato-\k^2^<i>O</i>:<i>O</i>']
sesquihydrate]
;
_chemical_name_common     ?
_chemical_formula_moiety     'C72 H84 N8 Ni2 O8 Si2, 3(H2 O)'
_chemical_formula_sum     'C72 H90 N8 Ni2 O11 Si2'
_chemical_formula_iupac     '[Ni (C26 H18 O4 Si) (C10 H24 N4)], 1.5H2 O'
_chemical_formula_weight     1417.11
_chemical_melting_point     ?
_space_group_crystal_system     monoclinic
_space_group_name_H-M_alt     'C 1 2/c 1'
_space_group_name_Hall     '-C 2yc'
loop_
    _space_group_symop_operation_xyz
    'x, y, z'
    '-x, y, -z+1/2'
    'x+1/2, y+1/2, z'
    '-x+1/2, y+1/2, -z+1/2'
    '-x, -y, -z'
    'x, -y, z-1/2'
    '-x+1/2, -y+1/2, -z'
    'x+1/2, -y+1/2, z-1/2'
_cell_length_a     25.390(4)
_cell_length_b     7.3865(10)
_cell_length_c     18.2424(16)
_cell_angle_alpha     90
_cell_angle_beta     98.161(10)
_cell_angle_gamma     90
_cell_volume     3386.6(8)
_cell_formula_units_Z     2
_cell_measurement_reflns_used     1577
_cell_measurement_theta_min     2.5797
_cell_measurement_theta_max     29.4772
_cell_measurement_temperature     200.00(10)
_exptl_crystal_description     prism
_exptl_crystal_colour     'clear light yellow'
_exptl_crystal_size_max     0.35
_exptl_crystal_size_mid     0.10
_exptl_crystal_size_min     0.10
_exptl_crystal_density_diffrn     1.390
_exptl_crystal_density_meas     ?
_exptl_crystal_density_method     ?
_exptl_crystal_F_000     1500
_exptl_absorpt_coefficient_mu     0.659
_exptl_absorpt_correction_type     multi-scan
_exptl_absorpt_process_details
;
(CrysAlisPro; Agilent, 2014),
;
_exptl_absorpt_correction_T_min     0.96417
_exptl_absorpt_correction_T_max     1.00000
_diffrn_ambient_temperature     200.00(10)
_diffrn_source     'Enhance (Mo) X-ray Source'
_diffrn_radiation_type     'Mo K\a'
_diffrn_radiation_wavelength     0.71073
_diffrn_radiation_monochromator     graphite
_diffrn_measurement_device_type     'Agilent Xcalibur, Eos'
_diffrn_measurement_method     '\w scans'
_diffrn_detector_area_resol_mean     16.1593
_diffrn_reflns_number     7999
_diffrn_reflns_av_R_equivalents     0.0523
_diffrn_reflns_av_unetI/netI     0.1009
_diffrn_reflns_theta_min     2.584
_diffrn_reflns_theta_max     29.522
_diffrn_reflns_theta_full     25.242
_diffrn_measured_fraction_theta_max     0.828
_diffrn_measured_fraction_theta_full     0.999
_diffrn_reflns_limit_h_min     -31
_diffrn_reflns_limit_h_max     21
_diffrn_reflns_limit_k_min     -10
_diffrn_reflns_limit_k_max     9
_diffrn_reflns_limit_l_min     -21
_diffrn_reflns_limit_l_max     23
_refine_special_details     ?
_reflns_number_total     3926
_reflns_number_gt     2512
_reflns_threshold_expression     'I > 2\s(I)'
_refine_ls_structure_factor_coef     Fsqd
_refine_ls_matrix_type     full
_refine_ls_R_factor_all     0.1131
_refine_ls_R_factor_gt     0.0658
_refine_ls_wR_factor_gt     0.1199
_refine_ls_wR_factor_ref     0.1466
_refine_ls_goodness_of_fit_ref     1.027
_refine_ls_restrained_S_all     1.027
_refine_ls_number_reflns     3926
_refine_ls_number_parameters     219
_refine_ls_number_restraints     0
_refine_ls_hydrogen_treatment     constr
_refine_ls_weighting_scheme     calc
_refine_ls_weighting_details
              'w=1/[\s^2^(Fo^2^)+(0.0427P)^2^+4.2041P] where P=(Fo^2^+2Fc^2^)/3'
_atom_sites_solution_hydrogens     mixed
_atom_sites_solution_primary     direct
_atom_sites_solution_secondary     ?
_refine_ls_shift/su_max     0.000
_refine_ls_shift/su_mean     0.000
_refine_diff_density_max     0.513
_refine_diff_density_min     -0.511
_refine_ls_extinction_method     none
_refine_ls_extinction_coef     .
loop_
    _atom_type_symbol
    _atom_type_description
    _atom_type_scat_dispersion_real
    _atom_type_scat_dispersion_imag
    _atom_type_scat_source
    'C' 'C' 0.0033 0.0016
                         'International Tables Vol C Tables 4.2.6.8 and 6.1.1.4'
    'H' 'H' 0.0000 0.0000
                         'International Tables Vol C Tables 4.2.6.8 and 6.1.1.4'
    'N' 'N' 0.0061 0.0033
                         'International Tables Vol C Tables 4.2.6.8 and 6.1.1.4'
    'Ni' 'Ni' 0.3393 1.1124
                         'International Tables Vol C Tables 4.2.6.8 and 6.1.1.4'
    'O' 'O' 0.0106 0.0060
                         'International Tables Vol C Tables 4.2.6.8 and 6.1.1.4'
    'Si' 'Si' 0.0817 0.0704
                         'International Tables Vol C Tables 4.2.6.8 and 6.1.1.4'
_computing_data_collection
;
CrysAlisPro (Agilent, 2014)
;
_computing_cell_refinement
;
CrysAlisPro (Agilent, 2014)
;
_computing_data_reduction
;
CrysAlisPro (Agilent, 2014)
;
_computing_structure_solution
;
SHELXT  (Sheldrick, 2015a)
;
_computing_structure_refinement
;
<i>SHELXL2018/3</i> (Sheldrick, 2015b)
;
_computing_molecular_graphics
;
<i>OLEX2</i> (Dolomanov <i>et al.</i>,  2009)
;
_computing_publication_material
;
publCIF (Westrip, 2010)
;
loop_
    _atom_site_type_symbol
    _atom_site_label
    _atom_site_fract_x
    _atom_site_fract_y
    _atom_site_fract_z
    _atom_site_U_iso_or_equiv
    _atom_site_adp_type
    _atom_site_calc_flag
    _atom_site_occupancy
    _atom_site_disorder_assembly
    _atom_site_disorder_group
    Ni Ni1 0.250000 0.250000 0.000000 0.0273(2) Uani d 1 . .
    Si Si1 0.500000 0.95105(19) 0.250000 0.0256(3) Uani d 1 . .
    O O1 0.30989(10) 0.3756(4) 0.07669(14) 0.0372(7) Uani d 1 . .
    O O2 0.27252(11) 0.4301(4) 0.17836(15) 0.0514(8) Uani d 1 . .
    N N1 0.19897(12) 0.2120(5) 0.07732(17) 0.0377(8) Uani d 1 . .
    H H1 0.214580 0.275668 0.122344 0.045 Uiso calc 1 . .
    N N2 0.27921(12) -0.0047(4) 0.03013(18) 0.0381(8) Uani d 1 . .
    H H2 0.262042 -0.087426 -0.007954 0.046 Uiso calc 1 . .
    C C1 0.20090(17) 0.0146(6) 0.0952(2) 0.0464(11) Uani d 1 . .
    H H1A 0.177654 -0.051687 0.057721 0.056 Uiso calc 1 . .
    H H1B 0.188941 -0.005714 0.142697 0.056 Uiso calc 1 . .
    C C2 0.25790(17) -0.0508(6) 0.0976(2) 0.0480(11) Uani d 1 . .
    H H2A 0.279912 0.003615 0.139702 0.058 Uiso calc 1 . .
    H H2B 0.259044 -0.181115 0.104319 0.058 Uiso calc 1 . .
    C C3 0.33655(17) -0.0306(6) 0.0316(2) 0.0490(12) Uani d 1 . .
    H H3A 0.345186 -0.156556 0.042523 0.059 Uiso calc 1 . .
    H H3B 0.355364 0.042076 0.071235 0.059 Uiso calc 1 . .
    C C4 0.14439(17) 0.4804(6) 0.0397(2) 0.0477(11) Uani d 1 . .
    H H4A 0.108246 0.524309 0.038067 0.057 Uiso calc 1 . .
    H H4B 0.166204 0.543620 0.079585 0.057 Uiso calc 1 . .
    C C5 0.14505(15) 0.2795(6) 0.0585(2) 0.0435(11) Uani d 1 . .
    H H5A 0.125675 0.260021 0.100024 0.052 Uiso calc 1 . .
    H H5B 0.127171 0.212343 0.016526 0.052 Uiso calc 1 . .
    C C6 0.30912(15) 0.4468(5) 0.1389(2) 0.0319(9) Uani d 1 . .
    C C7 0.35609(14) 0.5657(5) 0.16868(18) 0.0247(8) Uani d 1 . .
    C C8 0.40442(14) 0.5475(5) 0.14241(19) 0.0312(9) Uani d 1 . .
    H H8 0.408530 0.458487 0.107630 0.037 Uiso calc 1 . .
    C C9 0.44678(14) 0.6610(5) 0.1675(2) 0.0329(9) Uani d 1 . .
    H H9 0.479200 0.644164 0.150332 0.039 Uiso calc 1 . .
    C C10 0.44174(14) 0.8002(5) 0.21810(18) 0.0264(8) Uani d 1 . .
    C C11 0.39244(14) 0.8183(5) 0.24315(18) 0.0296(8) Uani d 1 . .
    H H11 0.387380 0.911020 0.275947 0.035 Uiso calc 1 . .
    C C12 0.35091(14) 0.7001(5) 0.21976(19) 0.0309(9) Uani d 1 . .
    H H12 0.319013 0.711608 0.238874 0.037 Uiso calc 1 . .
    C C13 0.51508(14) 1.1037(5) 0.1735(2) 0.0285(8) Uani d 1 . .
    C C14 0.55319(15) 1.2399(5) 0.1896(2) 0.0371(9) Uani d 1 . .
    H H14 0.571043 1.249604 0.237641 0.044 Uiso calc 1 . .
    C C15 0.56512(17) 1.3597(6) 0.1370(2) 0.0466(11) Uani d 1 . .
    H H15 0.590586 1.449113 0.149517 0.056 Uiso calc 1 . .
    C C16 0.53943(17) 1.3472(6) 0.0658(2) 0.0458(11) Uani d 1 . .
    H H16 0.547953 1.426763 0.029713 0.055 Uiso calc 1 . .
    C C17 0.50098(17) 1.2169(6) 0.0477(2) 0.0464(11) Uani d 1 . .
    H H17 0.483033 1.210014 -0.000366 0.056 Uiso calc 1 . .
    C C18 0.48907(15) 1.0964(5) 0.1009(2) 0.0361(9) Uani d 1 . .
    H H18 0.463175 1.008505 0.088027 0.043 Uiso calc 1 . .
    O O1W 0.19429(16) 0.6528(6) 0.2165(2) 0.0640(12) Uani d 0.75 . .
    H H1WA 0.205149 0.708674 0.256534 0.096 Uiso d 0.75 . .
    H H1WB 0.218579 0.582004 0.206074 0.096 Uiso d 0.75 . .
loop_
    _atom_site_aniso_label
    _atom_site_aniso_U_11
    _atom_site_aniso_U_22
    _atom_site_aniso_U_33
    _atom_site_aniso_U_12
    _atom_site_aniso_U_13
    _atom_site_aniso_U_23
    Ni1 0.0236(4) 0.0255(4) 0.0312(4) -0.0020(3) -0.0015(3) -0.0022(3)
    Si1 0.0214(7) 0.0242(7) 0.0295(7) 0.000 -0.0019(6) 0.000
    O1 0.0313(15) 0.0442(17) 0.0345(14) -0.0102(13) -0.0009(11) -0.0133(14)
    O2 0.0425(19) 0.065(2) 0.0492(17) -0.0234(16) 0.0151(14) -0.0184(16)
    N1 0.0339(19) 0.043(2) 0.0352(18) -0.0042(16) 0.0013(14) -0.0049(16)
    N2 0.035(2) 0.0298(18) 0.047(2) 0.0013(15) -0.0039(15) 0.0018(17)
    C1 0.046(3) 0.039(2) 0.054(3) -0.011(2) 0.005(2) 0.004(2)
    C2 0.052(3) 0.041(3) 0.051(3) 0.008(2) 0.006(2) 0.016(2)
    C3 0.040(3) 0.046(3) 0.060(3) 0.016(2) 0.003(2) 0.002(2)
    C4 0.037(3) 0.050(3) 0.053(3) 0.004(2) -0.001(2) -0.004(2)
    C5 0.028(2) 0.059(3) 0.044(2) -0.002(2) 0.0067(18) -0.009(2)
    C6 0.032(2) 0.025(2) 0.036(2) -0.0021(17) -0.0012(17) 0.0018(18)
    C7 0.0252(19) 0.0228(18) 0.0245(18) -0.0011(15) -0.0023(14) 0.0033(16)
    C8 0.033(2) 0.028(2) 0.031(2) 0.0018(17) -0.0005(16) -0.0102(17)
    C9 0.021(2) 0.033(2) 0.043(2) -0.0005(17) 0.0023(16) -0.0034(19)
    C10 0.0216(19) 0.0271(19) 0.0277(18) 0.0005(15) -0.0060(14) 0.0048(16)
    C11 0.030(2) 0.034(2) 0.0238(18) -0.0023(17) -0.0003(15) -0.0045(17)
    C12 0.0223(19) 0.039(2) 0.0311(19) -0.0028(17) 0.0026(15) -0.0015(18)
    C13 0.024(2) 0.0255(19) 0.036(2) 0.0017(16) 0.0037(15) 0.0035(18)
    C14 0.038(2) 0.032(2) 0.040(2) -0.0025(19) 0.0004(17) 0.002(2)
    C15 0.041(3) 0.032(2) 0.067(3) -0.005(2) 0.008(2) 0.004(2)
    C16 0.046(3) 0.039(3) 0.054(3) 0.011(2) 0.015(2) 0.017(2)
    C17 0.049(3) 0.053(3) 0.036(2) 0.010(2) 0.0020(19) 0.008(2)
    C18 0.028(2) 0.038(2) 0.040(2) -0.0006(18) -0.0031(17) 0.003(2)
    O1W 0.050(3) 0.070(3) 0.072(3) 0.000(2) 0.009(2) -0.012(3)
_geom_special_details
;
 All esds (except the esd in the dihedral angle between two l.s. planes)
 are estimated using the full covariance matrix.  The cell esds are taken
 into account individually in the estimation of esds in distances, angles
 and torsion angles; correlations between esds in cell parameters are only
 used when they are defined by crystal symmetry.  An approximate (isotropic)
 treatment of cell esds is used for estimating esds involving l.s. planes.
;
loop_
    _geom_bond_atom_site_label_1
    _geom_bond_atom_site_label_2
    _geom_bond_site_symmetry_2
    _geom_bond_distance
    _geom_bond_publ_flag
    Ni1 O1 7 2.128(2) ?
    Ni1 O1 . 2.128(2) ?
    Ni1 N1 . 2.066(3) ?
    Ni1 N1 7 2.065(3) ?
    Ni1 N2 7 2.068(3) ?
    Ni1 N2 . 2.068(3) ?
    Si1 C10 2_655 1.878(4) ?
    Si1 C10 . 1.878(4) ?
    Si1 C13 2_655 1.875(4) ?
    Si1 C13 . 1.875(4) ?
    O1 C6 . 1.254(4) ?
    O2 C6 . 1.260(4) ?
    N1 H1 . 0.9800 ?
    N1 C1 . 1.493(5) ?
    N1 C5 . 1.452(5) ?
    N2 H2 . 0.9800 ?
    N2 C2 . 1.455(5) ?
    N2 C3 . 1.465(5) ?
    C1 H1A . 0.9700 ?
    C1 H1B . 0.9700 ?
    C1 C2 . 1.520(5) ?
    C2 H2A . 0.9700 ?
    C2 H2B . 0.9700 ?
    C3 H3A . 0.9700 ?
    C3 H3B . 0.9700 ?
    C3 C4 7 1.497(6) ?
    C4 H4A . 0.9700 ?
    C4 H4B . 0.9700 ?
    C4 C5 . 1.523(6) ?
    C5 H5A . 0.9700 ?
    C5 H5B . 0.9700 ?
    C6 C7 . 1.518(5) ?
    C7 C8 . 1.386(5) ?
    C7 C12 . 1.381(5) ?
    C8 H8 . 0.9300 ?
    C8 C9 . 1.389(5) ?
    C9 H9 . 0.9300 ?
    C9 C10 . 1.399(5) ?
    C10 C11 . 1.399(5) ?
    C11 H11 . 0.9300 ?
    C11 C12 . 1.389(5) ?
    C12 H12 . 0.9300 ?
    C13 C14 . 1.398(5) ?
    C13 C18 . 1.395(5) ?
    C14 H14 . 0.9300 ?
    C14 C15 . 1.371(5) ?
    C15 H15 . 0.9300 ?
    C15 C16 . 1.372(6) ?
    C16 H16 . 0.9300 ?
    C16 C17 . 1.377(6) ?
    C17 H17 . 0.9300 ?
    C17 C18 . 1.382(5) ?
    C18 H18 . 0.9300 ?
    O1W H1WA . 0.8499 ?
    O1W H1WB . 0.8504 ?
loop_
    _geom_angle_atom_site_label_1
    _geom_angle_atom_site_label_2
    _geom_angle_atom_site_label_3
    _geom_angle_site_symmetry_1
    _geom_angle_site_symmetry_3
    _geom_angle
    _geom_angle_publ_flag
    O1 Ni1 O1 . 7 180.0 ?
    N1 Ni1 O1 7 7 93.98(11) ?
    N1 Ni1 O1 7 . 86.02(11) ?
    N1 Ni1 O1 . . 93.98(11) ?
    N1 Ni1 O1 . 7 86.02(11) ?
    N1 Ni1 N1 7 . 180.0 ?
    N1 Ni1 N2 . 7 93.95(13) ?
    N1 Ni1 N2 . . 86.05(13) ?
    N1 Ni1 N2 7 . 93.95(13) ?
    N1 Ni1 N2 7 7 86.05(13) ?
    N2 Ni1 O1 . 7 88.51(11) ?
    N2 Ni1 O1 . . 91.49(11) ?
    N2 Ni1 O1 7 . 88.51(11) ?
    N2 Ni1 O1 7 7 91.49(11) ?
    N2 Ni1 N2 . 7 180.0 ?
    C10 Si1 C10 . 2_655 107.2(2) ?
    C13 Si1 C10 2_655 2_655 111.20(15) ?
    C13 Si1 C10 . . 111.20(15) ?
    C13 Si1 C10 2_655 . 110.63(16) ?
    C13 Si1 C10 . 2_655 110.63(16) ?
    C13 Si1 C13 . 2_655 106.1(2) ?
    C6 O1 Ni1 . . 132.6(2) ?
    Ni1 N1 H1 . . 106.8 ?
    C1 N1 Ni1 . . 106.1(2) ?
    C1 N1 H1 . . 106.8 ?
    C5 N1 Ni1 . . 117.0(3) ?
    C5 N1 H1 . . 106.8 ?
    C5 N1 C1 . . 112.8(3) ?
    Ni1 N2 H2 . . 105.8 ?
    C2 N2 Ni1 . . 106.0(2) ?
    C2 N2 H2 . . 105.8 ?
    C2 N2 C3 . . 116.2(3) ?
    C3 N2 Ni1 . . 116.2(3) ?
    C3 N2 H2 . . 105.8 ?
    N1 C1 H1A . . 110.0 ?
    N1 C1 H1B . . 110.0 ?
    N1 C1 C2 . . 108.6(3) ?
    H1A C1 H1B . . 108.4 ?
    C2 C1 H1A . . 110.0 ?
    C2 C1 H1B . . 110.0 ?
    N2 C2 C1 . . 111.6(3) ?
    N2 C2 H2A . . 109.3 ?
    N2 C2 H2B . . 109.3 ?
    C1 C2 H2A . . 109.3 ?
    C1 C2 H2B . . 109.3 ?
    H2A C2 H2B . . 108.0 ?
    N2 C3 H3A . . 108.9 ?
    N2 C3 H3B . . 108.9 ?
    N2 C3 C4 . 7 113.2(3) ?
    H3A C3 H3B . . 107.7 ?
    C4 C3 H3A 7 . 108.9 ?
    C4 C3 H3B 7 . 108.9 ?
    C3 C4 H4A 7 . 108.2 ?
    C3 C4 H4B 7 . 108.2 ?
    C3 C4 C5 7 . 116.3(4) ?
    H4A C4 H4B . . 107.4 ?
    C5 C4 H4A . . 108.2 ?
    C5 C4 H4B . . 108.2 ?
    N1 C5 C4 . . 111.6(3) ?
    N1 C5 H5A . . 109.3 ?
    N1 C5 H5B . . 109.3 ?
    C4 C5 H5A . . 109.3 ?
    C4 C5 H5B . . 109.3 ?
    H5A C5 H5B . . 108.0 ?
    O1 C6 O2 . . 125.7(3) ?
    O1 C6 C7 . . 117.0(3) ?
    O2 C6 C7 . . 117.3(3) ?
    C8 C7 C6 . . 120.6(3) ?
    C12 C7 C6 . . 120.8(3) ?
    C12 C7 C8 . . 118.5(3) ?
    C7 C8 H8 . . 119.7 ?
    C7 C8 C9 . . 120.7(3) ?
    C9 C8 H8 . . 119.7 ?
    C8 C9 H9 . . 119.3 ?
    C8 C9 C10 . . 121.4(3) ?
    C10 C9 H9 . . 119.3 ?
    C9 C10 Si1 . . 119.9(3) ?
    C11 C10 Si1 . . 123.0(3) ?
    C11 C10 C9 . . 117.1(3) ?
    C10 C11 H11 . . 119.5 ?
    C12 C11 C10 . . 121.0(3) ?
    C12 C11 H11 . . 119.5 ?
    C7 C12 C11 . . 121.2(3) ?
    C7 C12 H12 . . 119.4 ?
    C11 C12 H12 . . 119.4 ?
    C14 C13 Si1 . . 119.0(3) ?
    C18 C13 Si1 . . 124.3(3) ?
    C18 C13 C14 . . 116.6(3) ?
    C13 C14 H14 . . 118.9 ?
    C15 C14 C13 . . 122.2(4) ?
    C15 C14 H14 . . 118.9 ?
    C14 C15 H15 . . 120.1 ?
    C14 C15 C16 . . 119.8(4) ?
    C16 C15 H15 . . 120.1 ?
    C15 C16 H16 . . 120.0 ?
    C15 C16 C17 . . 120.0(4) ?
    C17 C16 H16 . . 120.0 ?
    C16 C17 H17 . . 120.0 ?
    C16 C17 C18 . . 120.0(4) ?
    C18 C17 H17 . . 120.0 ?
    C13 C18 H18 . . 119.3 ?
    C17 C18 C13 . . 121.4(4) ?
    C17 C18 H18 . . 119.3 ?
    H1WA O1W H1WB . . 109.5 ?
loop_
    _geom_torsion_atom_site_label_1
    _geom_torsion_atom_site_label_2
    _geom_torsion_atom_site_label_3
    _geom_torsion_atom_site_label_4
    _geom_torsion_site_symmetry_1
    _geom_torsion_site_symmetry_2
    _geom_torsion_site_symmetry_3
    _geom_torsion_site_symmetry_4
    _geom_torsion
    _geom_torsion_publ_flag
    Ni1 O1 C6 O2 . . . . 14.6(6) ?
    Ni1 O1 C6 C7 . . . . -164.5(2) ?
    Ni1 N1 C1 C2 . . . . 38.6(4) ?
    Ni1 N1 C5 C4 . . . . -55.8(4) ?
    Ni1 N2 C2 C1 . . . . 38.2(4) ?
    Ni1 N2 C3 C4 . . . 7 -54.2(4) ?
    Si1 C10 C11 C12 . . . . -178.0(3) ?
    Si1 C13 C14 C15 . . . . -178.1(3) ?
    Si1 C13 C18 C17 . . . . 177.9(3) ?
    O1 C6 C7 C8 . . . . -21.4(5) ?
    O1 C6 C7 C12 . . . . 155.4(3) ?
    O2 C6 C7 C8 . . . . 159.4(4) ?
    O2 C6 C7 C12 . . . . -23.9(5) ?
    N1 C1 C2 N2 . . . . -53.4(4) ?
    C1 N1 C5 C4 . . . . -179.3(3) ?
    C2 N2 C3 C4 . . . 7 180.0(4) ?
    C3 N2 C2 C1 . . . . 169.0(3) ?
    C3 C4 C5 N1 7 . . . 70.1(5) ?
    C5 N1 C1 C2 . . . . 168.0(3) ?
    C6 C7 C8 C9 . . . . 177.4(3) ?
    C6 C7 C12 C11 . . . . -175.1(3) ?
    C7 C8 C9 C10 . . . . -2.0(5) ?
    C8 C7 C12 C11 . . . . 1.8(5) ?
    C8 C9 C10 Si1 . . . . -179.6(3) ?
    C8 C9 C10 C11 . . . . 0.9(5) ?
    C9 C10 C11 C12 . . . . 1.4(5) ?
    C10 Si1 C10 C9 2_655 . . . -51.0(3) ?
    C10 Si1 C10 C11 2_655 . . . 128.4(3) ?
    C10 Si1 C13 C14 2_655 . . . -68.5(3) ?
    C10 Si1 C13 C14 . . . . 172.6(3) ?
    C10 Si1 C13 C18 2_655 . . . 114.3(3) ?
    C10 Si1 C13 C18 . . . . -4.6(4) ?
    C10 C11 C12 C7 . . . . -2.8(5) ?
    C12 C7 C8 C9 . . . . 0.6(5) ?
    C13 Si1 C10 C9 2_655 . . . -172.4(3) ?
    C13 Si1 C10 C9 . . . . 70.0(3) ?
    C13 Si1 C10 C11 2_655 . . . 7.0(3) ?
    C13 Si1 C10 C11 . . . . -110.6(3) ?
    C13 Si1 C13 C14 2_655 . . . 52.2(3) ?
    C13 Si1 C13 C18 2_655 . . . -125.0(4) ?
    C13 C14 C15 C16 . . . . -0.3(6) ?
    C14 C13 C18 C17 . . . . 0.6(6) ?
    C14 C15 C16 C17 . . . . 1.3(6) ?
    C15 C16 C17 C18 . . . . -1.3(6) ?
    C16 C17 C18 C13 . . . . 0.3(6) ?
    C18 C13 C14 C15 . . . . -0.7(6) ?
loop_
    _geom_hbond_atom_site_label_D
    _geom_hbond_atom_site_label_H
    _geom_hbond_atom_site_label_A
    _geom_hbond_site_symmetry_A
    _geom_hbond_distance_DH
    _geom_hbond_distance_HA
    _geom_hbond_distance_DA
    _geom_hbond_angle_DHA
    _geom_hbond_publ_flag
    N1 H1 O2 . 0.98 2.02 2.916(4) 151 yes
    O1W H1WA O2 4 0.85 2.05 2.850(5) 156 yes
    O1W H1WB O2 . 0.85 1.89 2.744(5) 177 yes
_shelx_space_group_comment
;
The symmetry employed for this shelxl refinement is uniquely defined
by the following loop, which should always be used as a source of
symmetry information in preference to the above space-group names.
They are only intended as comments.
;
_shelx_estimated_absorpt_T_min     ?
_shelx_estimated_absorpt_T_max     ?
