# Supplementary material for: Crystal structure of the one-dimensional coordination polymer formed by the macrocyclic [Ni(cyclam)]2+ cation and the dianion of di­phenyl­silanediylbis(4-benzoic acid)
Source: Acta Crystallogr E Crystallogr Commun. 2020 May 29;76(Pt 6):929–32. doi: 10.1107/S2056989020006544 (PMC7274011; doi:10.1107/S2056989020006544)
Supplement: Supplementary file 2 [file e-76-00929-Isup2.hkl]

#
# h,k,l, Fc-squared, Fo-squared, sigma(Fo-squared), status flag
#
data_I
_shelx_title ' shI_1209_YaLa in C2/c #  15'
_shelx_refln_list_code          4
_shelx_F_calc_maximum      316.51
_exptl_crystal_F_000      1500.00
_reflns_d_resolution_high  0.7212

loop_
 _space_group_symop_operation_xyz
 'x, y, z'
 '-x, y, -z+1/2'
 'x+1/2, y+1/2, z'
 '-x+1/2, y+1/2, -z+1/2'
 '-x, -y, -z'
 'x, -y, z-1/2'
 '-x+1/2, -y+1/2, -z'
 'x+1/2, -y+1/2, z-1/2'

_cell_length_a    25.3905
_cell_length_b     7.3865
_cell_length_c    18.2424
_cell_angle_alpha  90.000
_cell_angle_beta   98.161
_cell_angle_gamma  90.000

_shelx_F_squared_multiplier     1.000

loop_
 _refln_index_h
 _refln_index_k
 _refln_index_l
 _refln_F_squared_calc
 _refln_F_squared_meas
 _refln_F_squared_sigma
 _refln_observed_status
   4   0   0      61094.33      67012.66       867.59 o
   6   0   0       4513.47       5482.45       208.47 o
   8   0   0       2238.68       1650.85       129.88 o
  10   0   0       1537.32       1381.87       133.29 o
  12   0   0       3648.23       3290.75       223.96 o
  14   0   0        983.14       1294.02       156.03 o
  16   0   0      15186.24      14800.73       814.34 o
  18   0   0        994.29       1176.55       236.89 o
  20   0   0      28319.77      27914.49      1309.61 o
  22   0   0         10.41        -21.69       127.29 o
  24   0   0        356.70        199.78       113.41 o
  26   0   0         24.80        130.79       124.54 o
  28   0   0        606.72        887.24       301.05 o
  30   0   0        536.64        596.05       253.80 o
   1   1   0       1685.64       1658.03        79.66 o
   3   1   0      14266.43      15099.31       224.86 o
   5   1   0       4564.67       5558.96       115.81 o
   7   1   0      37242.36      39408.94       447.89 o
   9   1   0       9187.82       9595.87       167.42 o
  11   1   0         63.84        139.62        36.09 o
  13   1   0      12008.80      11819.33       289.26 o
  15   1   0          2.02          8.07        41.23 o
  17   1   0       2355.65       2472.94       236.86 o
  19   1   0       1958.42       2001.47       230.12 o
  21   1   0        609.67        589.73       130.06 o
  23   1   0        631.51        594.98       143.81 o
  25   1   0        190.51        207.53       107.85 o
  27   1   0         41.31         48.04        73.15 o
  29   1   0        254.14        212.76       124.89 o
  31   1   0         39.79        104.55       130.84 o
   0   2   0         26.62         97.59        50.36 o
   2   2   0       4119.11       4384.63       184.44 o
   4   2   0        947.35        966.32        72.56 o
   6   2   0       9457.38       9848.32       201.10 o
   8   2   0         46.12        197.99        32.92 o
  10   2   0      17787.84      18494.34       338.37 o
  12   2   0         63.91         14.53        18.59 o
  14   2   0       6122.53       6093.40       191.16 o
  16   2   0       8794.98       9125.66       458.54 o
  18   2   0       2514.64       2735.43       265.07 o
  20   2   0       3947.00       4138.96       341.47 o
  22   2   0       4345.28       4221.01       367.43 o
  24   2   0        379.29        427.77       138.73 o
  26   2   0       1688.68       2211.07       299.53 o
  28   2   0        377.98        565.65       162.14 o
  30   2   0       1364.86       1561.59       278.58 o
   1   3   0        931.58        747.76        76.78 o
   3   3   0         47.82         -3.41        25.49 o
   5   3   0       2085.65       2135.73       127.80 o
   7   3   0         56.18         58.33        25.16 o
   9   3   0       2866.89       3089.07       152.04 o
  11   3   0       3536.76       4125.26       166.00 o
  13   3   0       1412.58       1440.00       116.89 o
  15   3   0          1.44          8.79        45.91 o
  17   3   0         27.97         28.22        29.87 o
  19   3   0        118.63        262.17        79.18 o
  21   3   0          4.04        178.21       109.74 o
  23   3   0        530.09        507.21       153.94 o
  25   3   0        125.94         80.23        86.74 o
  27   3   0        435.24        254.76       103.23 o
  29   3   0          5.75        285.14       105.50 o
  31   3   0         41.18         85.03       105.92 o
   0   4   0      14669.02      13640.44       662.24 o
   2   4   0      14941.87      14533.94       394.24 o
   4   4   0       1784.67       1637.46       130.32 o
   6   4   0       3890.99       4160.88       204.39 o
   8   4   0       8246.31       8201.95       264.21 o
  10   4   0       5321.82       4891.84       244.91 o
  12   4   0       3280.34       3218.27       266.26 o
  14   4   0         49.98         54.51        44.14 o
  16   4   0        330.99        574.69       131.34 o
  18   4   0        652.04       1025.63       171.53 o
  20   4   0       3826.93       3662.98       342.22 o
  22   4   0        534.25        587.38       247.04 o
  24   4   0       1584.08       1856.85       268.11 o
  26   4   0        392.67        483.95       120.46 o
  28   4   0        873.33        647.27       174.78 o
  30   4   0         78.65        256.26       191.81 o
   1   5   0        554.87        480.19       105.40 o
   3   5   0       1165.06       1185.45       153.92 o
   5   5   0        255.91        683.91       123.05 o
   7   5   0        552.95        400.60       175.40 o
   9   5   0         34.80        -15.52        36.60 o
  11   5   0       1406.45       1136.80       164.09 o
  13   5   0        445.38        524.11       123.00 o
  15   5   0         71.16         36.95        71.87 o
  17   5   0        545.80        704.07       161.10 o
  19   5   0        127.18       -132.41       132.41 o
  21   5   0         98.11         10.44        66.94 o
  23   5   0         32.99        -17.39       101.30 o
  25   5   0        296.78        520.39       221.81 o
  27   5   0        407.43        481.09       221.08 o
   0   6   0       1525.46       1520.12       270.23 o
   2   6   0        779.42        907.31       152.27 o
   4   6   0       4153.82       4219.78       417.79 o
   6   6   0        423.45        457.05       114.10 o
   8   6   0       5859.30       5639.08       307.43 o
  10   6   0        698.56        778.36       142.07 o
  12   6   0       4338.86       4182.35       504.58 o
  14   6   0        492.20        399.67       171.89 o
  16   6   0       2046.94       2150.18       288.31 o
  18   6   0       1280.86       1406.20       220.51 o
  20   6   0        672.56        690.26       231.05 o
  22   6   0         95.69         56.12       137.06 o
  24   6   0        389.25        232.91       159.65 o
   1   7   0        965.70        824.25       150.07 o
   3   7   0       3654.69       3543.19       321.48 o
   5   7   0         15.70        -40.72        59.73 o
   7   7   0          1.62         30.71        83.86 o
   9   7   0        161.90        276.22        82.51 o
  11   7   0        154.15        160.61        67.66 o
  13   7   0          6.73        -59.93        60.31 o
  15   7   0        361.32        685.61       163.18 o
  17   7   0       1484.02       1063.87       201.04 o
  19   7   0        207.37        275.56       120.56 o
  21   7   0         18.64         90.19       131.17 o
   0   8   0         41.90         80.36        72.17 o
   2   8   0       1055.08       1239.80       204.78 o
   4   8   0       1271.41       1065.83       216.72 o
   6   8   0        896.47       1026.76       144.25 o
   8   8   0          6.59        -48.30        48.30 o
  10   8   0        788.67        960.75       149.78 o
  12   8   0         21.89         -8.52        64.79 o
  14   8   0        451.16        515.38       125.62 o
  16   8   0        179.85        -35.59        74.83 o
  18   8   0        389.06         65.19       163.59 o
  20   8   0          3.77          5.09        64.88 o
   1   9   0        336.14        394.56       201.52 o
   3   9   0          2.06         -4.01       234.90 o
   5   9   0         16.74        -56.88        56.88 o
   7   9   0         15.49        -33.21        87.98 o
   9   9   0         73.47        152.42       129.74 o
  11   9   0        339.21        293.90        94.60 o
  13   9   0         38.21        206.79       150.88 o
   0  10   0        672.86        531.58       239.38 o
   2  10   0         87.10         58.54       122.85 o
   4  10   0        236.13        142.30       115.54 o
 -31   1   1         66.54         21.28       131.59 o
 -29   1   1        249.72        549.49       164.40 o
 -27   1   1        643.36        834.52       194.25 o
 -25   1   1        542.51        748.08       180.80 o
 -23   1   1        481.17        350.03       116.10 o
 -21   1   1        745.78        838.68       162.93 o
 -19   1   1      12060.73      11323.94       556.24 o
 -17   1   1      11285.48      11339.93       520.11 o
 -15   1   1       1322.40       1528.93       175.50 o
 -13   1   1       1845.17       1989.19       115.60 o
 -11   1   1        552.70        721.36        67.77 o
  -9   1   1       1928.41       2331.97        85.09 o
  -7   1   1      24974.03      26644.88       284.38 o
  -5   1   1       8385.48       8501.00       148.72 o
  -3   1   1      14770.34      15923.85       202.06 o
  -1   1   1      18191.80      18382.37       463.98 o
   1   1   1      34634.12      33957.93       448.92 o
   3   1   1      79674.86      77301.92       658.28 o
   5   1   1      17659.88      22869.28       302.97 o
   7   1   1        503.76        327.16        36.13 o
   9   1   1        799.28        601.29        54.37 o
  11   1   1       2530.42       2761.25       124.52 o
  13   1   1       6717.80       6953.07       221.93 o
  15   1   1       2550.65       2847.20       241.17 o
  17   1   1       7100.85       7375.14       446.91 o
  19   1   1        890.52       1049.80       167.81 o
  21   1   1       3492.64       3259.94       314.49 o
  23   1   1       1865.71       2368.00       283.57 o
  25   1   1        133.26        351.91       135.70 o
  27   1   1        236.05        408.38       173.73 o
  29   1   1       1457.86       1791.52       308.44 o
  31   1   1        660.52        803.37       197.48 o
 -30   2   1         21.57        286.84       147.17 o
 -28   2   1        458.63        234.97       103.85 o
 -26   2   1        728.62        816.11       198.64 o
 -24   2   1        190.61        329.77       107.34 o
 -22   2   1        177.29        291.49       116.34 o
 -20   2   1        679.27        758.18       223.70 o
 -18   2   1       3715.44       3623.59       304.90 o
 -16   2   1        405.32        441.67       110.29 o
 -14   2   1        890.55       1070.59        92.52 o
 -12   2   1       3139.17       2942.96       110.14 o
 -10   2   1        396.60        438.47        53.57 o
  -8   2   1       5328.99       5351.85       163.17 o
  -6   2   1       1378.49       2193.85       141.21 o
  -4   2   1      19431.78      20109.18       319.94 o
  -2   2   1       1496.15       1655.55       158.41 o
   0   2   1        321.08        213.86        38.11 o
   2   2   1        885.99        612.41        65.41 o
   4   2   1      27867.24      27497.99       415.61 o
   6   2   1      17432.70      18211.08       276.56 o
   8   2   1       3640.97       3009.93       117.47 o
  10   2   1        650.01        750.97        72.46 o
  12   2   1       1558.52       1905.47       122.81 o
  14   2   1          0.05         32.96        30.35 o
  16   2   1        773.94        731.40       170.75 o
  18   2   1        244.48        291.63        93.48 o
  20   2   1          5.32         66.14        70.38 o
  22   2   1         29.32        168.02       135.26 o
  24   2   1        508.21        355.78       127.95 o
  26   2   1        259.75        482.13       160.31 o
  28   2   1        276.03        341.05       156.60 o
  30   2   1       1311.18       1555.72       279.06 o
 -31   3   1        150.47        206.33       177.02 o
 -29   3   1       1997.98       2386.81       620.29 o
 -27   3   1       1361.20       1440.96       244.65 o
 -25   3   1       2781.66       2426.20       306.43 o
 -23   3   1        161.84        152.48        93.56 o
 -21   3   1       3930.55       4139.19       361.37 o
 -19   3   1        832.15        959.10       169.71 o
 -17   3   1       1954.33       1989.79       147.15 o
 -15   3   1       1175.38       1250.90       104.63 o
 -13   3   1       6941.80       6800.45       344.86 o
 -11   3   1       6600.34       5947.68       228.51 o
  -9   3   1       9401.29       9046.66       268.52 o
  -7   3   1       2565.49       2421.59       129.40 o
  -5   3   1         68.94         88.48        30.70 o
  -3   3   1         19.60        -15.71        26.40 o
  -1   3   1      10340.35       9548.11       275.79 o
   1   3   1      16129.16      15655.14       723.83 o
   3   3   1      12406.94      12218.70       369.49 o
   5   3   1      16413.90      17416.03       368.07 o
   7   3   1      20918.38      20483.36       518.60 o
   9   3   1      10509.86      10106.69       275.64 o
  11   3   1       9697.45       8610.90       297.82 o
  13   3   1       1766.53       1935.53       135.11 o
  15   3   1       2161.41       1894.60       205.03 o
  17   3   1        651.62        759.28        82.16 o
  19   3   1       6602.78       6337.58       420.71 o
  21   3   1        497.55        561.95       143.82 o
  23   3   1       6409.55       5792.23       450.94 o
  25   3   1        378.01        357.78       124.31 o
  27   3   1       1813.00       1434.05       243.54 o
  29   3   1         24.56         48.74       103.83 o
  31   3   1        307.77        251.31       189.50 o
 -30   4   1         10.30        -51.06       120.17 o
 -28   4   1          0.00         48.90        74.84 o
 -26   4   1       1145.96       1388.04       239.37 o
 -24   4   1         64.96         66.98       110.48 o
 -22   4   1        369.09        369.39       285.69 o
 -20   4   1        112.49        -28.12        83.34 o
 -18   4   1        407.61        548.45       189.70 o
 -16   4   1         20.17          5.86        43.26 o
 -14   4   1       1058.99       1030.53       159.92 o
 -12   4   1          0.62        -16.06        43.27 o
 -10   4   1        521.88        468.58        89.85 o
  -8   4   1         62.97         45.97        25.42 o
  -6   4   1       5067.83       5689.57       211.60 o
  -4   4   1       3599.96       3521.98       240.04 o
  -2   4   1       1963.13       2009.90       144.03 o
   0   4   1       1660.03       1298.93       142.36 o
   2   4   1       3071.95       2975.72       169.99 o
   4   4   1       6682.66       6187.58       251.82 o
   6   4   1         32.28         12.06        32.88 o
   8   4   1         49.65        110.67        36.75 o
  10   4   1         85.91         30.14        22.81 o
  12   4   1       1051.51       1034.06       118.94 o
  14   4   1        109.52         53.60        71.66 o
  16   4   1       2596.01       2641.21       260.36 o
  18   4   1          4.16        109.58        55.40 o
  20   4   1        394.88        549.41       123.57 o
  22   4   1        655.19        480.06       127.63 o
  24   4   1        983.17       1100.81       201.66 o
  26   4   1        850.02        781.35       176.25 o
  28   4   1         23.75        122.96       128.95 o
  30   4   1         68.48        164.69       171.52 o
 -27   5   1        802.12       1325.90       382.68 o
 -25   5   1          4.29        162.55       149.23 o
 -23   5   1        920.13       1214.69       310.15 o
 -21   5   1        186.79        497.82       212.55 o
 -19   5   1       1748.57       1382.55       305.33 o
 -17   5   1       2999.36       3086.08       311.24 o
 -15   5   1       4428.07       3979.18       334.20 o
 -13   5   1        175.51        214.12        80.84 o
 -11   5   1       4774.45       4713.24       331.75 o
  -9   5   1        953.61       1033.78       183.25 o
  -7   5   1       4413.74       4486.58       238.02 o
  -5   5   1       1779.04       2220.07       210.75 o
  -3   5   1       1518.56       1543.04       176.56 o
  -1   5   1        852.00        842.96       131.10 o
   1   5   1       7511.84       7129.09       373.89 o
   3   5   1       2248.58       2121.14       205.80 o
   5   5   1       8411.08       8652.39       323.15 o
   7   5   1         52.60         53.68        43.21 o
   9   5   1       5377.00       5753.54       276.21 o
  11   5   1         15.24         22.60        59.17 o
  13   5   1       1420.97       1215.06       177.16 o
  15   5   1        140.86        111.58       263.63 o
  17   5   1        978.16        979.43       177.81 o
  19   5   1       1281.97       1088.02       267.97 o
  21   5   1       2156.72       2436.95       443.22 o
  23   5   1        302.91        147.55       114.07 o
  25   5   1        527.85        854.73       285.68 o
 -24   6   1          9.88       -118.67       118.67 o
 -22   6   1          4.20        -84.19        91.77 o
 -20   6   1        227.77        325.88       112.52 o
 -18   6   1       1023.19        924.94       182.75 o
 -16   6   1        150.33        178.08        78.44 o
 -14   6   1         37.11         28.97       105.28 o
 -12   6   1        320.08        393.76       108.95 o
 -10   6   1        179.76        123.48       156.48 o
  -8   6   1        408.11        342.62        87.55 o
  -6   6   1       2152.66       2135.21       242.22 o
  -4   6   1       2066.58       2011.01       270.41 o
  -2   6   1        457.39        405.81       109.15 o
   0   6   1        482.15        470.01       105.86 o
   2   6   1        513.91        592.01       120.36 o
   4   6   1       1886.56       1718.96       206.88 o
   6   6   1        479.45        443.21        80.37 o
   8   6   1       1390.97       1409.83       206.95 o
  10   6   1        544.19        484.21       119.37 o
  12   6   1        465.22        407.28       108.02 o
  14   6   1        178.62        258.14       101.45 o
  16   6   1       1702.59       1782.18       239.72 o
  18   6   1        291.10        519.07       244.80 o
  20   6   1        131.68        124.45       155.06 o
  22   6   1        135.06        242.67       152.24 o
  24   6   1        207.75        619.86       264.34 o
 -23   7   1        372.47        306.75       175.63 o
 -21   7   1       1224.40       1347.48       242.56 o
 -19   7   1         62.31        -25.90        59.39 o
 -17   7   1        964.65        599.19       161.48 o
 -15   7   1        194.97        217.01       229.42 o
 -13   7   1       2841.81       3252.73       325.34 o
 -11   7   1        814.53       1109.10       152.55 o
  -9   7   1       2286.86       2781.90       234.21 o
  -7   7   1        480.30        448.03       103.51 o
  -5   7   1       2104.32       2245.68       370.59 o
  -3   7   1        118.40        181.64        80.89 o
  -1   7   1      10666.94      10868.51       730.31 o
   1   7   1         69.58         44.11        52.02 o
   3   7   1       3036.21       2878.76       288.34 o
   5   7   1        712.95        645.85       134.21 o
   7   7   1       2182.80       2039.50       250.53 o
   9   7   1        358.51        376.13        87.20 o
  11   7   1       1787.88       1779.09       196.88 o
  13   7   1        474.07        594.82       126.24 o
  15   7   1       1482.11       1328.67       217.03 o
  17   7   1          9.36        200.89       106.07 o
  19   7   1       2432.00       2253.97       303.19 o
  21   7   1         10.95         27.55        87.66 o
 -20   8   1          9.19         -7.79        67.93 o
 -18   8   1         52.46         52.05       102.40 o
 -16   8   1         55.81         -2.91       139.94 o
 -14   8   1        433.03        483.48       148.30 o
 -12   8   1        242.99        179.39        74.08 o
 -10   8   1         61.09        168.28       172.66 o
  -8   8   1        386.85        438.58       106.05 o
  -6   8   1        209.34        129.32        81.76 o
  -4   8   1         13.67        -80.38        80.38 o
  -2   8   1        104.07         17.09       143.12 o
   0   8   1        457.36        403.22       115.03 o
   2   8   1        273.74        250.91       119.02 o
   4   8   1       1248.66       1294.95       212.27 o
   6   8   1        901.61       1310.78       213.93 o
   8   8   1        371.46        309.03        93.36 o
  10   8   1         78.17         82.45        50.98 o
  12   8   1        265.31        366.12        98.24 o
  14   8   1          3.70         57.69        44.84 o
  16   8   1         91.18        201.49        75.47 o
  18   8   1         25.32         42.82       113.15 o
 -15   9   1        147.30        332.56       197.00 o
 -13   9   1         94.63        -16.35       102.98 o
 -11   9   1        803.61       1035.75       220.06 o
  -9   9   1          4.95         11.61        59.39 o
  -7   9   1        930.00       1278.75       237.37 o
  -5   9   1         12.59        -33.71        71.28 o
  -3   9   1       1186.45       1440.04       239.43 o
  -1   9   1        810.06       1149.67       608.62 o
   1   9   1        107.98        118.77        68.23 o
   3   9   1        260.18        221.67       202.48 o
   5   9   1        446.73        346.85       279.17 o
   7   9   1        144.37        196.19        84.30 o
   9   9   1       1442.21       1677.09       213.16 o
  11   9   1         16.22          1.74        98.47 o
  13   9   1        517.66        473.16       226.58 o
  15   9   1        449.56        570.33       232.69 o
  -4  10   1         68.35        344.26       203.80 o
  -2  10   1         25.19        146.18       161.16 o
 -30   0   2         26.56        238.33       176.11 o
 -28   0   2        173.23         66.19        97.34 o
 -26   0   2        552.35        309.58       152.89 o
 -24   0   2       1185.41       1038.01       297.75 o
 -22   0   2       6001.22       6505.31       642.56 o
 -20   0   2       1782.32       1856.99       128.41 o
 -18   0   2      16663.05      16594.99       438.87 o
 -16   0   2       4065.65       4106.23       204.98 o
 -14   0   2      22627.24      21829.81       947.50 o
 -12   0   2       7055.94       7742.81       353.98 o
 -10   0   2      14916.05      14487.77       801.15 o
  -8   0   2      24466.82      24307.01      1264.02 o
  -6   0   2        136.02        542.43        55.81 o
  -4   0   2      28478.35      27079.10       742.73 o
  -2   0   2      90750.82      90230.53       924.87 o
   2   0   2      47738.60      45382.87       818.03 o
   4   0   2       3140.17       2824.99        73.96 o
   6   0   2        250.09        219.86        29.84 o
   8   0   2       3018.04       2781.96       171.47 o
  10   0   2       6448.38       7162.60       447.24 o
  12   0   2       2430.30       2111.95       180.88 o
  14   0   2        239.78        219.84       124.58 o
  16   0   2       1112.50       1191.57       232.24 o
  18   0   2       7457.51       7063.71       586.59 o
  20   0   2        122.29         17.33        52.80 o
  22   0   2        710.24        786.72       251.15 o
  24   0   2       5904.33       5471.83       621.95 o
  26   0   2       1300.77       1461.59       349.51 o
  28   0   2       1740.06       1483.16       351.61 o
  30   0   2       1459.20       1278.02       374.55 o
 -31   1   2        530.79        754.18       208.58 o
 -29   1   2        163.09        136.72       105.71 o
 -27   1   2          2.15        195.97       104.67 o
 -25   1   2       2360.59       2672.59       314.55 o
 -23   1   2       1741.84       1554.37       229.76 o
 -21   1   2        923.35        936.53       177.73 o
 -19   1   2       1524.29       1439.24       207.10 o
 -17   1   2        483.87        483.01       113.18 o
 -15   1   2       2766.71       2343.95       221.59 o
 -13   1   2       9067.44      10455.08       273.66 o
 -11   1   2       9355.35       9631.18       242.84 o
  -9   1   2       1425.12       1568.75        70.41 o
  -7   1   2        118.11         93.90        21.75 o
  -5   1   2      15896.04      15724.44       195.97 o
  -3   1   2       8651.81       8981.52       145.90 o
  -1   1   2       1764.21       1825.89       112.00 o
   1   1   2       3042.06       3956.11       214.92 o
   3   1   2      34359.07      35455.85       343.79 o
   5   1   2       2924.68       2889.72       107.06 o
   7   1   2        175.93        323.30        44.73 o
   9   1   2          8.47         57.89        35.01 o
  11   1   2      16427.32      17179.38       343.74 o
  13   1   2       5618.48       5353.41       213.20 o
  15   1   2       4704.84       4384.38       303.24 o
  17   1   2       1227.75       1383.94       182.98 o
  19   1   2        170.51        200.29        65.95 o
  21   1   2         14.34         18.09        75.31 o
  23   1   2       2457.72       2791.32       642.87 o
  25   1   2         78.14          9.04        79.07 o
  27   1   2         41.86        144.73       101.16 o
  29   1   2        150.29        228.07       139.36 o
  31   1   2          0.32         79.03       129.22 o
 -30   2   2         20.11         77.55        51.38 o
 -28   2   2       1890.23       1659.80       277.58 o
 -26   2   2         54.72        150.44       121.46 o
 -24   2   2       3488.54       3706.48       362.68 o
 -22   2   2         53.59          7.96        53.50 o
 -20   2   2        721.33        506.42       120.88 o
 -18   2   2       4454.09       4244.10       332.07 o
 -16   2   2       7155.15       7493.81       415.58 o
 -14   2   2        424.80        414.29        58.98 o
 -12   2   2       8805.88       8926.30       199.38 o
 -10   2   2       1809.20       1978.84        85.93 o
  -8   2   2      17357.27      17279.56       282.71 o
  -6   2   2        323.42        422.16        44.97 o
  -4   2   2      16935.21      17960.82       349.30 o
  -2   2   2       4283.65       4665.76       235.07 o
   0   2   2         23.85         26.47        18.68 o
   2   2   2      13490.50      13618.74       231.29 o
   4   2   2      38723.49      39256.23       504.74 o
   6   2   2       4671.84       4133.42       129.49 o
   8   2   2      40447.64      43059.29       503.70 o
  10   2   2        481.40        463.84        57.84 o
  12   2   2      14121.85      13701.88       338.55 o
  14   2   2       3618.14       3395.63       148.27 o
  16   2   2       8066.18       8665.22       448.26 o
  18   2   2       4105.46       3886.79       370.75 o
  20   2   2       5151.08       5678.03       407.43 o
  22   2   2        603.44        894.87       208.61 o
  24   2   2       3287.65       3800.28       368.81 o
  26   2   2         33.76        175.55       111.72 o
  28   2   2       1394.39       2046.69       299.51 o
  30   2   2          5.29        -81.71        81.71 o
 -31   3   2        205.48        546.26       266.37 o
 -29   3   2        195.39        390.96       149.43 o
 -27   3   2        185.65        425.75       152.40 o
 -25   3   2        506.86        387.79       141.01 o
 -23   3   2        439.03        546.76       142.28 o
 -21   3   2        290.84        328.40       115.46 o
 -19   3   2        140.69        102.81        80.35 o
 -17   3   2         98.40        214.30        54.99 o
 -15   3   2        656.73        720.29        80.75 o
 -13   3   2       1710.85       1815.03       124.86 o
 -11   3   2       1402.96       1614.78       140.66 o
  -9   3   2          0.85         23.86        25.14 o
  -7   3   2      11086.90      11866.68       295.97 o
  -5   3   2        362.02        380.21        61.18 o
  -3   3   2       1133.01       1166.98       126.07 o
  -1   3   2        122.08        263.51        49.14 o
   1   3   2       5354.17       4904.32       232.74 o
   3   3   2      22572.03      22611.97       354.12 o
   5   3   2          1.33         30.58        20.97 o
   7   3   2       1863.85       1961.67       120.15 o
   9   3   2         17.82         35.65        19.21 o
  11   3   2        176.17        230.65        41.78 o
  13   3   2       2570.87       2501.47       149.68 o
  15   3   2       1224.17       1392.07       252.69 o
  17   3   2         67.75         93.48        36.88 o
  19   3   2         53.16         77.64       176.43 o
  21   3   2         54.13         34.31        70.33 o
  23   3   2        337.92        416.19       121.87 o
  25   3   2         89.88        119.18        64.96 o
  27   3   2         12.07          7.47        80.24 o
  29   3   2         30.31        -20.59        80.59 o
  31   3   2         39.35       -198.44       198.44 o
 -30   4   2        447.65        542.57       234.62 o
 -28   4   2        831.85       1211.64       237.15 o
 -26   4   2        493.47        322.36       111.90 o
 -24   4   2        582.29        617.72       158.35 o
 -22   4   2        597.51        740.01       157.79 o
 -20   4   2        459.31        106.22       151.15 o
 -18   4   2       2403.88       2260.76       204.47 o
 -16   4   2       1295.26       1579.52       148.74 o
 -14   4   2       3026.29       3350.73       286.04 o
 -12   4   2       3126.54       3088.17       259.31 o
 -10   4   2       2599.34       2796.96       234.36 o
  -8   4   2       7684.97       7349.28       296.80 o
  -6   4   2       1193.68       1231.64       131.95 o
  -4   4   2        192.73        241.48        68.48 o
  -2   4   2       8452.91       8045.20       292.57 o
   0   4   2      14138.55      13079.96       456.86 o
   2   4   2      18772.21      18204.52       546.13 o
   4   4   2      11649.59      11761.07       283.46 o
   6   4   2       3754.15       3923.95       183.79 o
   8   4   2       5658.95       5891.95       238.29 o
  10   4   2       1880.14       1911.51       128.07 o
  12   4   2        818.72        946.61       126.99 o
  14   4   2        184.04        191.57        74.37 o
  16   4   2          9.88         22.05        44.16 o
  18   4   2        977.63       1197.14       183.36 o
  20   4   2       1152.23       1279.69       226.67 o
  22   4   2       3320.60       3361.03       339.88 o
  24   4   2        259.96        184.10       112.62 o
  26   4   2       1139.17       1347.64       291.58 o
  28   4   2        162.87        246.10       130.67 o
  30   4   2        520.62        595.61       243.52 o
 -27   5   2         48.38        -27.10        82.18 o
 -25   5   2         41.68         84.74       122.22 o
 -23   5   2         64.10        266.72       154.16 o
 -21   5   2         53.82         -2.12       108.08 o
 -19   5   2          7.06        156.98        94.80 o
 -17   5   2        508.05        636.21       148.23 o
 -15   5   2         36.95         56.92       114.98 o
 -13   5   2       1496.63       1379.73       188.53 o
 -11   5   2       1485.61       1714.13       199.37 o
  -9   5   2        864.35       1142.63       156.22 o
  -7   5   2        567.53        580.99       173.42 o
  -5   5   2        289.33        545.43       127.03 o
  -3   5   2        278.81        310.85        76.57 o
  -1   5   2        945.16       1000.75       138.78 o
   1   5   2       2592.09       2692.07       228.52 o
   3   5   2       3227.15       3138.11       247.66 o
   5   5   2       1183.06       1225.30       100.36 o
   7   5   2       2982.28       3133.22       193.29 o
   9   5   2        691.23        857.49       118.87 o
  11   5   2        682.23        787.56       158.09 o
  13   5   2        723.67        786.80       143.53 o
  15   5   2          7.27          8.88        49.49 o
  17   5   2        111.59        -37.60        81.02 o
  19   5   2         61.66         -4.89       115.06 o
  21   5   2         49.17        -44.99       118.57 o
  23   5   2          2.48       -128.51       128.51 o
  25   5   2         23.67        103.81       118.66 o
 -24   6   2        733.10        920.90       304.28 o
 -22   6   2       1134.54       1418.39       335.72 o
 -20   6   2       2078.79       2360.85       303.00 o
 -18   6   2       1015.94        900.20       219.01 o
 -16   6   2        963.96       1111.97       192.07 o
 -14   6   2       3072.02       3603.92       333.27 o
 -12   6   2       1096.89       1314.81       190.13 o
 -10   6   2       1033.89        999.83       196.55 o
  -8   6   2       1804.26       2028.97       180.56 o
  -6   6   2       2687.50       2773.78       204.73 o
  -4   6   2       2070.78       1852.18       213.38 o
  -2   6   2       2302.64       2031.70       223.84 o
   0   6   2        493.33        456.81       106.83 o
   2   6   2        827.34        873.99       149.08 o
   4   6   2         33.10         12.87        42.95 o
   6   6   2       2491.87       2341.16       179.89 o
   8   6   2        571.68        618.50       206.98 o
  10   6   2        695.20        910.76       135.44 o
  12   6   2       2098.50       2216.12       248.66 o
  14   6   2       2373.07       2405.23       267.45 o
  16   6   2       4188.84       4693.23       387.94 o
  18   6   2       1135.00        749.52       248.07 o
  20   6   2        433.62        735.87       266.62 o
  22   6   2       1152.30       1664.67       380.92 o
  24   6   2         40.76        278.06       200.45 o
 -23   7   2          2.26       -152.62       152.62 o
 -21   7   2         11.18        109.61        97.66 o
 -19   7   2        444.41        472.37       147.07 o
 -17   7   2        541.10        521.44       147.05 o
 -15   7   2         79.95         -8.26        53.76 o
 -13   7   2        257.35        351.56       117.62 o
 -11   7   2         13.56         21.66        49.06 o
  -9   7   2          1.32         21.94        44.07 o
  -7   7   2        148.05        317.00        85.64 o
  -5   7   2          0.57         37.87        46.10 o
  -3   7   2         46.20        222.82        84.85 o
  -1   7   2        115.49        191.68        84.98 o
   1   7   2        598.13        656.32       131.66 o
   3   7   2        821.40        847.47       154.60 o
   5   7   2         13.77        109.27        71.32 o
   7   7   2        207.38        160.22        82.71 o
   9   7   2         62.29         24.34        67.70 o
  11   7   2         14.69        -19.91        43.48 o
  13   7   2         71.49         45.34        80.05 o
  15   7   2        692.22        558.18       132.06 o
  17   7   2         39.23         42.74       114.85 o
  19   7   2        203.85         92.50       120.24 o
  21   7   2        186.26        280.85       166.65 o
 -20   8   2        761.83        442.24       124.60 o
 -18   8   2         81.93         88.53       123.82 o
 -16   8   2        473.89        525.15       154.29 o
 -14   8   2         37.88       -143.14       143.14 o
 -12   8   2        175.27        289.22       117.03 o
 -10   8   2        250.93        125.97        99.37 o
  -8   8   2       1572.72       1549.68       313.03 o
  -6   8   2        124.64        105.03       104.02 o
  -4   8   2       1134.83       1033.91       146.53 o
  -2   8   2         24.56         74.71        49.91 o
   0   8   2       4150.26       4281.54       739.32 o
   2   8   2       2817.74       2585.06       298.63 o
   4   8   2        291.85        217.63       102.40 o
   6   8   2        487.89        492.05       134.46 o
   8   8   2       1024.66       1056.57       185.45 o
  10   8   2        251.61        356.45       104.84 o
  12   8   2       1268.27       1448.28       190.16 o
  14   8   2         12.93          8.61        54.52 o
  16   8   2        328.39        302.96       116.13 o
  18   8   2         32.87        141.57       112.09 o
 -15   9   2          0.03        -74.82        74.82 o
 -13   9   2        430.06        514.09       162.22 o
 -11   9   2          0.14         56.66        87.48 o
  -9   9   2        977.02       1035.55       216.61 o
  -7   9   2        149.83        142.59       171.54 o
  -5   9   2        119.06        -28.02        53.56 o
  -3   9   2         51.37         79.37        49.93 o
  -1   9   2         21.62        182.54        87.25 o
   1   9   2        393.25        531.79       144.48 o
   3   9   2         82.78        140.22        82.25 o
   5   9   2         26.38        -57.53        60.28 o
   7   9   2        234.54        308.80        86.81 o
   9   9   2         35.15        -74.85        74.85 o
  11   9   2         98.26        160.04       132.52 o
  13   9   2         34.27        164.84       109.54 o
 -31   1   3        700.38        976.97       237.63 o
 -29   1   3        667.69       1027.37       225.62 o
 -27   1   3         84.68        235.27        99.62 o
 -25   1   3       1125.27       1416.11       238.90 o
 -23   1   3         12.89         13.90        55.24 o
 -21   1   3       9008.71       8683.33       512.70 o
 -19   1   3       1321.58       1010.83       316.73 o
 -17   1   3      14544.98      14471.49       596.49 o
 -15   1   3       6049.99       6233.93       359.24 o
 -13   1   3        896.05        742.24        60.56 o
 -11   1   3       5151.24       5500.93       155.38 o
  -9   1   3       9159.34       8615.74       172.63 o
  -7   1   3       1051.29       1330.66        56.19 o
  -5   1   3      15537.37      15395.41       198.71 o
  -3   1   3      24495.66      26176.49       268.94 o
  -1   1   3      89644.13      97666.70      1009.83 o
   1   1   3       3613.45       3669.58       156.19 o
   3   1   3       4483.29       4013.86        96.04 o
   5   1   3      18978.92      18617.94       472.99 o
   7   1   3       6296.26       5722.97       162.69 o
   9   1   3       9633.59      10045.25       356.03 o
  11   1   3      22094.16      21804.11       673.60 o
  13   1   3        232.22        142.72        39.81 o
  15   1   3       4864.24       4352.73       285.60 o
  17   1   3        505.56        459.30        60.40 o
  19   1   3       6577.54       6002.16       314.67 o
  21   1   3       5001.06       5340.53       401.60 o
  23   1   3        103.81        -29.11        82.36 o
  25   1   3       1638.80       1533.31       236.97 o
  27   1   3       3027.31       2832.17       345.92 o
  29   1   3        418.19        466.76       224.46 o
  31   1   3       1500.70       1591.94       394.44 o
 -30   2   3         92.20         -9.07       114.61 o
 -28   2   3        177.67         40.57        93.43 o
 -26   2   3         32.48        241.38       120.92 o
 -24   2   3        164.20        365.43       126.01 o
 -22   2   3          0.03        -85.60       141.52 o
 -20   2   3          1.00          5.75        44.77 o
 -18   2   3       6783.79       6709.97       418.37 o
 -16   2   3          0.21        -19.65        73.69 o
 -14   2   3       2212.54       2056.12       128.89 o
 -12   2   3       3937.56       4170.27       137.62 o
 -10   2   3      13062.90      12648.46       232.20 o
  -8   2   3       5391.61       5603.78       151.25 o
  -6   2   3       1834.46       2051.25        92.98 o
  -4   2   3        948.70       1118.76        66.91 o
  -2   2   3       5124.55       5804.77       166.69 o
   0   2   3       3213.76       3568.89       225.33 o
   2   2   3      21409.84      23826.47       281.78 o
   4   2   3       5828.45       5552.11       122.45 o
   6   2   3       5118.21       5613.09       145.55 o
   8   2   3      14139.86      14810.24       291.99 o
  10   2   3        415.69        525.92        61.05 o
  12   2   3          4.84         28.39        39.28 o
  14   2   3        618.83        513.45        67.68 o
  16   2   3          0.03         45.84       117.86 o
  18   2   3       1487.28       1627.60       210.60 o
  20   2   3        208.45        273.69        98.33 o
  22   2   3         16.21         -5.82       129.15 o
  24   2   3        535.93        636.91       156.26 o
  26   2   3        114.50        113.71       100.49 o
  28   2   3         16.53        -13.76        53.32 o
  30   2   3        213.34        546.96       251.29 o
 -31   3   3        868.32       1154.84       343.94 o
 -29   3   3        235.58        325.65       166.62 o
 -27   3   3        614.69        797.00       424.95 o
 -25   3   3         59.15         70.41        77.80 o
 -23   3   3       1553.39       1631.00       243.22 o
 -21   3   3         37.30        150.05       119.56 o
 -19   3   3       1100.34       1017.30       304.22 o
 -17   3   3        271.53        337.27        61.93 o
 -15   3   3      17439.86      16704.85       415.17 o
 -13   3   3       2857.17       2699.83       234.78 o
 -11   3   3      12654.18      12272.84       325.08 o
  -9   3   3       2876.80       2430.90       141.36 o
  -7   3   3       3752.98       3449.57       158.61 o
  -5   3   3       1642.66       1758.61       122.08 o
  -3   3   3      15290.48      16789.02       368.98 o
  -1   3   3       4043.16       4202.89       179.85 o
   1   3   3      30609.11      30502.06       632.68 o
   3   3   3      12227.69      12748.22       328.90 o
   5   3   3      27341.36      28677.37       641.50 o
   7   3   3       1489.95       1514.04       101.47 o
   9   3   3       4029.36       3584.71       146.93 o
  11   3   3       1415.64       1276.27        99.68 o
  13   3   3        272.20        181.91        42.79 o
  15   3   3        567.70        471.27       101.63 o
  17   3   3        829.69        979.12       154.82 o
  19   3   3        459.19        488.36       196.34 o
  21   3   3       2633.33       2764.11       296.76 o
  23   3   3        633.25        671.95       260.05 o
  25   3   3       1219.27       1010.62       196.58 o
  27   3   3          9.00        -30.39        65.12 o
  29   3   3        216.39         34.05        72.66 o
  31   3   3        264.53        533.18       229.67 o
 -30   4   3         37.60        145.19        88.65 o
 -28   4   3        740.81        857.66       193.98 o
 -26   4   3        353.57        299.42       128.36 o
 -24   4   3         23.70         41.21        68.08 o
 -22   4   3        971.57        748.05       221.67 o
 -20   4   3         77.51         10.92        68.30 o
 -18   4   3        619.36        530.47        91.13 o
 -16   4   3        118.67         76.39        32.02 o
 -14   4   3        985.91        991.20       118.67 o
 -12   4   3        116.89        167.49        84.25 o
 -10   4   3        440.50        410.63        94.51 o
  -8   4   3        341.48        342.63       111.63 o
  -6   4   3       8428.23       8026.94       353.64 o
  -4   4   3         15.52          1.86        32.58 o
  -2   4   3        744.82        522.89        78.07 o
   0   4   3        177.09        267.17        74.77 o
   2   4   3       3310.94       3541.17       230.27 o
   4   4   3       1014.39        973.46        75.07 o
   6   4   3        146.72        209.39        43.37 o
   8   4   3       1526.28       1627.25       118.36 o
  10   4   3         40.59         58.72        46.14 o
  12   4   3        854.09        863.89        88.44 o
  14   4   3       1718.25       1643.09       165.03 o
  16   4   3         26.04          6.96        43.96 o
  18   4   3        235.58        112.81       103.57 o
  20   4   3         56.40         30.12        71.58 o
  22   4   3        565.94        680.39       152.37 o
  24   4   3        236.62        194.07        97.88 o
  26   4   3        196.56         58.60       147.37 o
  28   4   3          0.05         22.44        99.30 o
  30   4   3         49.32        -80.07        87.04 o
 -27   5   3        518.81        703.06       252.62 o
 -25   5   3       1630.31       1837.55       399.62 o
 -23   5   3          5.81        -96.82       120.79 o
 -21   5   3        840.11       1266.29       318.81 o
 -19   5   3       1961.30       2192.05       274.69 o
 -17   5   3       1900.16       1999.61       250.46 o
 -15   5   3         75.50         69.29        70.74 o
 -13   5   3       4520.54       4600.94       410.83 o
 -11   5   3         78.43         20.67        70.25 o
  -9   5   3      11166.20      10160.60       898.61 o
  -7   5   3       1057.40       1220.11       151.67 o
  -5   5   3       3586.01       3395.24       300.78 o
  -3   5   3        298.96        218.42        72.16 o
  -1   5   3        635.92        665.41       196.30 o
   1   5   3       2098.20       2005.31       193.30 o
   3   5   3       4456.42       4135.53       203.58 o
   5   5   3         10.34          0.03        32.40 o
   7   5   3      13082.96      13596.18       348.21 o
   9   5   3       1592.05       1944.56       202.15 o
  11   5   3       7632.17       8171.19       333.01 o
  13   5   3        255.49        189.58       115.05 o
  15   5   3       2477.60       2601.29       264.94 o
  17   5   3        125.58        198.21       117.22 o
  19   5   3       5223.26       5228.45       619.85 o
  21   5   3        517.20        542.74       210.61 o
  23   5   3       1751.91       2026.02       428.33 o
  25   5   3        254.88        127.63        75.51 o
 -26   6   3         70.08        -58.10       113.15 o
 -24   6   3          1.20        -79.22        80.23 o
 -22   6   3        400.78        475.14       147.97 o
 -20   6   3        272.18        288.24       163.12 o
 -18   6   3       1225.49        777.74       171.59 o
 -16   6   3        627.98        726.20       160.78 o
 -14   6   3        418.13        537.04       134.36 o
 -12   6   3        359.42        234.45       153.01 o
 -10   6   3       2273.23       2373.28       244.69 o
  -8   6   3        596.41        624.65       100.52 o
  -6   6   3       1343.02       1196.97       130.31 o
  -4   6   3       1320.14       1304.20       133.82 o
  -2   6   3        931.03        969.96       154.10 o
   0   6   3       1813.22       1794.63       205.45 o
   2   6   3       1161.74       1162.26       164.05 o
   4   6   3        469.57        487.37        81.18 o
   6   6   3        215.04        254.29        90.97 o
   8   6   3        143.60        213.28        80.71 o
  10   6   3       3655.44       3628.28       308.79 o
  12   6   3        182.99         57.35        64.08 o
  14   6   3        994.23       1104.33       186.02 o
  16   6   3       1961.57       1990.76       259.63 o
  18   6   3          0.13        203.66       132.30 o
  20   6   3        664.74        825.45       285.76 o
  22   6   3          0.80        -66.68        66.68 o
 -23   7   3        837.34       1207.04       335.37 o
 -21   7   3        241.50        457.48       143.52 o
 -19   7   3        801.38        989.64       206.52 o
 -17   7   3        326.47        145.88       137.51 o
 -15   7   3       1149.72        911.15       178.49 o
 -13   7   3        906.93        635.56       136.25 o
 -11   7   3        529.06        696.27       123.65 o
  -9   7   3        674.04        651.30       107.69 o
  -7   7   3        651.10        760.61       120.59 o
  -5   7   3       1963.02       1990.11       182.81 o
  -3   7   3       4314.65       4091.33       256.95 o
  -1   7   3        301.89        330.94       127.62 o
   1   7   3       2876.42       2887.97       316.76 o
   3   7   3        600.38        416.94       106.94 o
   5   7   3        879.77        865.22       232.36 o
   7   7   3          6.37          8.81       142.05 o
   9   7   3       1165.07       1050.54       180.38 o
  11   7   3        483.33        545.27       131.95 o
  13   7   3       1531.22       1463.24       184.79 o
  15   7   3        512.78        441.81       109.45 o
  17   7   3       1786.15       2309.78       291.27 o
  19   7   3         27.72         29.73        89.86 o
  21   7   3        516.36        458.06       220.97 o
 -20   8   3         68.96          8.10        84.60 o
 -18   8   3          2.14         73.14        89.08 o
 -16   8   3         26.47          1.26        62.40 o
 -14   8   3          0.51         54.40        67.08 o
 -12   8   3        169.63        429.32       109.65 o
 -10   8   3         85.00        167.22        67.12 o
  -8   8   3        124.31        118.59        67.45 o
  -6   8   3         44.77        149.81        87.76 o
  -4   8   3        872.05        839.54       269.33 o
  -2   8   3         43.71         41.45        99.47 o
   0   8   3        161.00         97.65        60.40 o
   2   8   3        148.09        303.58       107.49 o
   4   8   3        109.33         54.83        76.33 o
   6   8   3        176.53        101.96       107.06 o
   8   8   3        145.05         31.54        66.98 o
  10   8   3         18.19        -34.27        74.53 o
  12   8   3         13.91         71.45        55.25 o
  14   8   3        106.18         72.86        61.78 o
  16   8   3        116.52         81.83        93.00 o
 -13   9   3        114.79          0.80        77.99 o
 -11   9   3        188.29         45.51        57.17 o
  -9   9   3        189.02        361.66       123.80 o
  -7   9   3        663.65        932.62       202.80 o
  -5   9   3       1389.69       1450.42       244.11 o
  -3   9   3         78.81        -14.61        69.38 o
  -1   9   3        137.27        198.72       100.03 o
   1   9   3        627.48        700.94       174.83 o
   3   9   3        535.28        497.78       138.95 o
   5   9   3        632.97        529.32       214.68 o
   7   9   3        418.79        514.17       233.15 o
   9   9   3        134.49         12.66        60.28 o
  11   9   3        565.25        680.65       243.42 o
  13   9   3        326.44        175.50       146.25 o
 -30   0   4         57.84         72.19       147.53 o
 -28   0   4       3014.93       3662.90       561.53 o
 -26   0   4        928.11        570.13       226.73 o
 -24   0   4       2425.22       3046.41       470.84 o
 -22   0   4         64.09        116.97        50.74 o
 -20   0   4        700.37        684.48       105.33 o
 -18   0   4       2321.37       1949.57       170.91 o
 -16   0   4       3107.19       3008.83       211.59 o
 -14   0   4       1921.45       1819.57       269.51 o
 -12   0   4        171.76        465.81        71.08 o
 -10   0   4       2374.87       2096.86       139.62 o
  -8   0   4      40353.05      38580.46       617.39 o
  -6   0   4       4307.13       4247.51       139.81 o
  -4   0   4        489.75        428.43        40.68 o
  -2   0   4       6086.65       5830.14       192.99 o
   0   0   4       5302.89       6549.02       164.48 o
   2   0   4      34515.61      35330.69       844.12 o
   4   0   4       1893.07       1735.44       150.00 o
   6   0   4       1089.36       1348.85        98.50 o
   8   0   4      17647.71      16666.96       650.66 o
  10   0   4      18944.54      17479.37       731.60 o
  12   0   4      33146.77      33555.78       841.32 o
  14   0   4         13.98         70.95        53.03 o
  16   0   4       1125.31       1477.04       257.93 o
  18   0   4       6525.10       6716.43       589.91 o
  20   0   4       7442.25       6793.16       632.39 o
  22   0   4       2351.62       2054.35       367.05 o
  24   0   4       3130.26       3203.89       491.67 o
  26   0   4        201.41         84.25       102.41 o
  28   0   4       4036.07       4418.82       627.89 o
  30   0   4        625.12       1330.97       361.31 o
 -31   1   4        390.54        380.87       116.27 o
 -29   1   4         84.94        -76.50        76.50 o
 -27   1   4         10.98         87.14       130.98 o
 -25   1   4         47.78         44.18        62.29 o
 -23   1   4         60.49        -10.18        57.74 o
 -21   1   4       1023.18       1212.89       193.01 o
 -19   1   4        486.99        447.93       279.77 o
 -17   1   4        914.19       1026.92       106.39 o
 -15   1   4          1.07         -6.93        23.43 o
 -13   1   4          0.10         30.61        24.19 o
 -11   1   4        307.79        343.19        38.26 o
  -9   1   4        494.69        610.20        46.86 o
  -7   1   4       7530.35       7786.86       145.02 o
  -5   1   4       1232.42       1530.71        71.90 o
  -3   1   4       4110.93       4779.97       105.36 o
  -1   1   4          6.33         34.89        18.05 o
   1   1   4     100180.50     105125.91      1355.22 o
   3   1   4      31304.91      32204.42       428.57 o
   5   1   4      18800.52      18916.14       399.80 o
   7   1   4       1173.00       1271.30        75.76 o
   9   1   4       5531.33       6623.88       189.99 o
  11   1   4       4084.03       4140.00       120.70 o
  13   1   4         92.69         91.74        23.46 o
  15   1   4       4919.65       5374.94       225.34 o
  17   1   4        119.43        105.79        69.38 o
  19   1   4       2111.17       2030.82       234.86 o
  21   1   4       1850.26       2428.06       276.52 o
  23   1   4        335.03        572.20       144.19 o
  25   1   4        223.35        185.16       100.85 o
  27   1   4       1038.75       1289.94       230.06 o
  29   1   4         58.83         -5.64        94.93 o
  31   1   4        980.26        945.08       325.25 o
 -30   2   4        799.18       1083.14       233.66 o
 -28   2   4        269.76        179.99       200.04 o
 -26   2   4       1074.36       1185.66       224.89 o
 -24   2   4         15.45        -66.94        66.94 o
 -22   2   4       2524.86       2647.67       291.01 o
 -20   2   4       6348.38       7258.14       465.18 o
 -18   2   4       8374.30       8277.34       470.15 o
 -16   2   4       4176.59       3515.12       520.84 o
 -14   2   4       7462.84       7429.02       459.56 o
 -12   2   4       3275.90       2844.48       134.81 o
 -10   2   4       1980.70       1985.88        98.02 o
  -8   2   4       6710.94       6249.91       164.26 o
  -6   2   4      10311.26       9882.69       194.24 o
  -4   2   4       1565.47       1634.88        74.80 o
  -2   2   4       6260.60       6469.45       173.93 o
   0   2   4      29846.67      30449.08       447.79 o
   2   2   4      14226.39      13393.88       228.61 o
   4   2   4       3325.17       3055.97        82.62 o
   6   2   4      16901.12      17419.04       305.15 o
   8   2   4        875.54        758.04        68.23 o
  10   2   4       4740.02       4431.51       169.13 o
  12   2   4       3230.48       2984.35       149.97 o
  14   2   4      10938.07      10775.87       320.21 o
  16   2   4       1993.03       1966.21       574.40 o
  18   2   4       6034.57       6236.67       278.43 o
  20   2   4       1242.84       1361.28       210.12 o
  22   2   4       2424.03       2831.25       300.68 o
  24   2   4         48.98         -6.65        83.76 o
  26   2   4       1783.15       2051.35       292.30 o
  28   2   4        106.73        182.09       138.40 o
  30   2   4        714.76        913.57       303.45 o
 -29   3   4         53.63         65.98        75.20 o
 -27   3   4        443.17        420.51       139.96 o
 -25   3   4        317.58        198.96       103.67 o
 -23   3   4        495.13        570.44       158.54 o
 -21   3   4        363.29        371.76       119.10 o
 -19   3   4        105.84        -24.69        54.98 o
 -17   3   4        742.74        721.67        88.65 o
 -15   3   4         24.58          7.07        36.71 o
 -13   3   4       1594.03       1404.80       130.76 o
 -11   3   4        712.55        622.74        69.94 o
  -9   3   4       4820.67       5169.19       233.11 o
  -7   3   4       8396.63       8418.83       252.61 o
  -5   3   4       2637.01       2550.75       146.17 o
  -3   3   4         24.35         29.16        33.40 o
  -1   3   4       1231.07       1475.81        76.50 o
   1   3   4        966.08        768.53        87.55 o
   3   3   4       6191.84       6286.93       149.61 o
   5   3   4       1257.15       1417.55        83.03 o
   7   3   4        311.71        352.69        39.47 o
   9   3   4        117.51        161.01        37.10 o
  11   3   4          0.82         -5.45        25.77 o
  13   3   4       2782.94       2941.49       247.36 o
  15   3   4          0.47          3.93        38.34 o
  17   3   4        811.59        617.64       128.83 o
  19   3   4        597.93        844.78       158.70 o
  21   3   4          2.46          6.98        66.61 o
  23   3   4        684.89        580.61       291.92 o
  25   3   4          2.94        111.83       204.61 o
  27   3   4         38.56         42.83        80.54 o
  29   3   4         77.74        -72.41       148.82 o
  31   3   4         16.66        129.70       122.75 o
 -28   4   4        758.10        262.66       227.68 o
 -26   4   4        651.47        574.10       219.70 o
 -24   4   4         54.43         47.52       105.30 o
 -22   4   4        173.88        357.51       171.75 o
 -20   4   4        474.48        196.53       254.93 o
 -18   4   4         87.89         23.77        44.82 o
 -16   4   4      12098.57      11969.13       574.87 o
 -14   4   4        316.62        269.89        92.36 o
 -12   4   4      14665.31      14429.28       574.35 o
 -10   4   4       7946.07       8237.86       475.50 o
  -8   4   4       5185.20       5039.18       296.95 o
  -6   4   4       1992.30       2126.71       178.41 o
  -4   4   4        411.44        342.91        67.70 o
  -2   4   4        415.73        498.00        63.64 o
   0   4   4      13452.35      13661.53       454.52 o
   2   4   4       2787.62       2448.20       126.79 o
   4   4   4      20491.59      19922.22       349.25 o
   6   4   4        717.85        644.04        65.10 o
   8   4   4       4276.72       4253.07       184.36 o
  10   4   4       3659.07       3543.62       181.58 o
  12   4   4        506.55        514.36        80.54 o
  14   4   4         21.39         27.58        29.96 o
  16   4   4         71.75         22.18        77.79 o
  18   4   4        712.32        568.24       186.03 o
  20   4   4       1731.41       1861.07       243.82 o
  22   4   4       3192.56       3242.23       331.24 o
  24   4   4       1103.52        825.92       173.51 o
  26   4   4        469.03        577.29       162.51 o
  28   4   4        565.50        904.96       283.35 o
  30   4   4        779.84        823.53       277.22 o
 -27   5   4        262.15        497.90       226.45 o
 -25   5   4         13.39        186.91       108.62 o
 -23   5   4        297.45        277.12       125.21 o
 -21   5   4          1.36        -86.15        86.15 o
 -19   5   4       1569.44       1330.76       215.33 o
 -17   5   4        291.15        346.75       172.19 o
 -15   5   4        646.53        516.28       118.17 o
 -13   5   4        147.22         35.58        51.90 o
 -11   5   4         10.90        -56.95        56.95 o
  -9   5   4       4941.98       4620.09       309.02 o
  -7   5   4        600.31        563.40       104.11 o
  -5   5   4        489.89        393.09        67.56 o
  -3   5   4       1532.20       1549.70       126.47 o
  -1   5   4        143.80        112.33        69.66 o
   1   5   4       3435.00       3326.65       246.77 o
   3   5   4        394.94        344.45        60.91 o
   5   5   4        360.00        349.97        48.40 o
   7   5   4         66.20         81.36        28.90 o
   9   5   4        290.00        292.83        55.61 o
  11   5   4        300.58        207.19        89.65 o
  13   5   4         51.50          0.37        73.86 o
  15   5   4        160.67          2.29        93.01 o
  17   5   4          9.13       -105.87       108.08 o
  19   5   4          0.24         95.65       127.39 o
  21   5   4         22.06         59.25       109.27 o
  23   5   4        508.99        621.99       250.83 o
  25   5   4        110.55       -139.22       145.70 o
 -26   6   4       1230.68        949.76       333.80 o
 -24   6   4        776.04        800.24       295.60 o
 -22   6   4       1166.93       1359.30       240.66 o
 -20   6   4        191.54        298.69       109.94 o
 -18   6   4        520.61        465.25       129.03 o
 -16   6   4       2368.47       2321.13       394.55 o
 -14   6   4        206.93        180.71        90.94 o
 -12   6   4        542.95        547.23       127.05 o
 -10   6   4       1745.93       1560.30       195.41 o
  -8   6   4         10.68         53.17        39.39 o
  -6   6   4       3985.51       3777.34       231.27 o
  -4   6   4        101.36        118.30        52.67 o
  -2   6   4       1007.65       1135.84       119.70 o
   0   6   4        269.73        452.70       177.74 o
   2   6   4        618.66        825.80       139.65 o
   4   6   4       8546.67       8398.80       442.59 o
   6   6   4        813.30        771.99       179.39 o
   8   6   4       1958.40       1729.65       274.10 o
  10   6   4       1790.56       1678.89       210.48 o
  12   6   4       2082.52       1865.10       226.72 o
  14   6   4       2203.91       2198.44       252.69 o
  16   6   4       1467.44       1324.68       316.10 o
  18   6   4        682.82        643.50       239.79 o
  20   6   4       1051.68       1117.47       323.96 o
  22   6   4         80.68        253.73       165.08 o
 -23   7   4          1.16        279.52       162.67 o
 -21   7   4        139.01        169.14        94.36 o
 -19   7   4         60.07        187.10        84.77 o
 -17   7   4         83.49         54.08        51.69 o
 -15   7   4          9.71         16.42        54.71 o
 -13   7   4         65.67        138.64        89.81 o
 -11   7   4        434.99        482.24       102.03 o
  -9   7   4        118.19        108.72        90.94 o
  -7   7   4        346.96        335.11        80.72 o
  -5   7   4        225.13        281.31        67.78 o
  -3   7   4        395.28        341.32       115.07 o
  -1   7   4        146.01        206.61       133.80 o
   1   7   4        408.17        431.08       117.16 o
   3   7   4          2.82         96.07        63.37 o
   5   7   4        273.35        184.14        84.35 o
   7   7   4         56.54        -40.40        58.34 o
   9   7   4        147.83        119.43        81.53 o
  11   7   4        199.61        113.43        92.27 o
  13   7   4         80.45        111.83        75.11 o
  15   7   4         63.08        121.15        65.51 o
  17   7   4        575.43        542.96       224.88 o
  19   7   4         27.51        -84.53        84.53 o
 -18   8   4       1168.71        849.61       293.78 o
 -16   8   4         10.65         91.25        78.68 o
 -14   8   4        602.05        305.78       170.08 o
 -12   8   4        652.93        344.31       124.98 o
 -10   8   4       1030.86       1302.82       229.72 o
  -8   8   4        264.35        342.67       114.99 o
  -6   8   4       2413.27       3211.10       359.12 o
  -4   8   4        453.28        510.31       133.65 o
  -2   8   4       5873.08       5785.63       541.08 o
   0   8   4        314.72        197.99       165.02 o
   2   8   4        830.32       1029.01       182.67 o
   4   8   4        337.37        598.64       184.51 o
   6   8   4        488.21        623.58       137.04 o
   8   8   4        482.29        373.28       194.07 o
  10   8   4        770.60       1037.04       220.07 o
  12   8   4         51.16        221.88       115.54 o
  14   8   4       1009.91       1149.43       235.77 o
  16   8   4         48.93        -46.63        87.47 o
 -13   9   4         29.03       -110.39       110.39 o
 -11   9   4        957.19       1254.49       226.81 o
  -9   9   4          7.86        -58.57        76.94 o
  -7   9   4        176.77        412.91       143.50 o
  -5   9   4         56.51         64.39        77.36 o
  -3   9   4          2.79         39.75       100.23 o
  -1   9   4        188.14        251.76       135.88 o
   1   9   4        835.81        480.61       210.54 o
   3   9   4        175.26        540.85       253.57 o
   5   9   4          1.37        207.53       148.92 o
   7   9   4        226.69         34.08        94.06 o
   9   9   4        122.47        253.32       164.85 o
  11   9   4         73.23        108.68        84.28 o
 -31   1   5         43.29        160.50       102.74 o
 -29   1   5        397.21        280.63       173.55 o
 -27   1   5       2201.27       2572.38       322.41 o
 -25   1   5       1989.48       2230.45       293.16 o
 -23   1   5       1397.99       1543.58       232.41 o
 -21   1   5         10.86        -34.66        55.63 o
 -19   1   5       1713.62       1653.90       145.14 o
 -17   1   5        588.45        804.82       100.58 o
 -15   1   5       3092.34       2952.61       181.18 o
 -13   1   5       4916.10       5187.93       204.18 o
 -11   1   5       4757.69       4945.28       147.64 o
  -9   1   5      11815.87      12315.63       223.65 o
  -7   1   5      43586.34      45025.72       442.50 o
  -5   1   5      20736.54      20665.72       238.35 o
  -3   1   5       3587.96       3772.31        88.56 o
  -1   1   5       3739.52       4974.29       121.18 o
   1   1   5        116.65         59.99        36.44 o
   3   1   5      41834.63      43366.32      1295.35 o
   5   1   5       3927.38       3834.59       301.67 o
   7   1   5      29527.82      31033.46       951.12 o
   9   1   5      12548.08      12333.82       276.15 o
  11   1   5      10367.60       9964.12       210.98 o
  13   1   5      15096.01      14435.50       273.91 o
  15   1   5       1064.79       1117.63       102.46 o
  17   1   5        615.55        609.27        76.42 o
  19   1   5        220.24        182.99       104.43 o
  21   1   5        114.60        167.56        95.06 o
  23   1   5       8552.27       9165.60       566.92 o
  25   1   5        380.61        279.67       117.75 o
  27   1   5       1201.28        969.60       203.31 o
  29   1   5        807.19        978.80       248.42 o
  31   1   5        244.10        349.95       176.71 o
 -30   2   5         32.77        193.96       121.33 o
 -28   2   5         69.13        121.69        93.04 o
 -26   2   5          4.12        -72.47        82.96 o
 -24   2   5        410.49        541.03       147.58 o
 -22   2   5        150.06        182.65        72.36 o
 -20   2   5       4144.45       3878.42       339.66 o
 -18   2   5       1132.78       1178.66       180.64 o
 -16   2   5         33.56         99.49        69.55 o
 -14   2   5        207.09        159.99        96.74 o
 -12   2   5          5.26          9.60        23.53 o
 -10   2   5        759.88        719.23        60.98 o
  -8   2   5        887.70       1020.27        68.57 o
  -6   2   5       5933.11       6786.59       183.66 o
  -4   2   5       1554.01       1753.22        78.20 o
  -2   2   5       7447.77       7670.21       142.38 o
   0   2   5       9610.45      10613.28       203.80 o
   2   2   5       7840.63       8349.77       463.54 o
   4   2   5       5271.39       5027.19       150.85 o
   6   2   5          9.93         28.53        18.14 o
   8   2   5       1226.11       1342.68        98.92 o
  10   2   5       1570.77       1566.66       100.04 o
  12   2   5         11.09         62.04        35.83 o
  14   2   5       2069.43       1920.78       115.81 o
  16   2   5          9.17         24.88        32.57 o
  18   2   5         15.35         26.65        27.32 o
  20   2   5         16.73        115.82        68.49 o
  22   2   5        549.43        864.21       179.93 o
  24   2   5        381.60        524.83       151.93 o
  26   2   5        151.71         79.56        75.71 o
  28   2   5         30.21        -74.05        74.05 o
  30   2   5         36.45        136.15       123.36 o
 -29   3   5       1156.44       1386.61       256.66 o
 -27   3   5         73.27        104.45       149.81 o
 -25   3   5       2548.14       2455.24       313.87 o
 -23   3   5         48.42         43.37       182.08 o
 -21   3   5        632.52        791.69       157.38 o
 -19   3   5        821.28        917.77       170.19 o
 -17   3   5      17442.88      16748.91       508.27 o
 -15   3   5        339.10        303.28        68.83 o
 -13   3   5      20315.39      19325.07       605.36 o
 -11   3   5        476.81        395.16        71.11 o
  -9   3   5      12721.30      12404.07       313.79 o
  -7   3   5         92.86         58.11        23.58 o
  -5   3   5       8061.53       8123.49       265.53 o
  -3   3   5         66.99        174.52        36.05 o
  -1   3   5       2843.26       2644.97       152.53 o
   1   3   5       1087.78       1046.83       236.74 o
   3   3   5      23438.46      24108.74       491.30 o
   5   3   5       1870.71       1887.96        87.36 o
   7   3   5       3021.79       2851.15       107.04 o
   9   3   5         12.56         36.91        23.31 o
  11   3   5       2758.76       2687.64       138.01 o
  13   3   5       1825.97       1939.26       128.74 o
  15   3   5       1762.40       1760.78       152.93 o
  17   3   5        783.92        844.64       151.12 o
  19   3   5       1445.11       1239.04       186.58 o
  21   3   5       2235.11       2562.68       286.99 o
  23   3   5       2392.13       2395.69       285.16 o
  25   3   5        137.00        125.68        93.79 o
  27   3   5        526.93        693.12       176.78 o
  29   3   5        571.73        523.03       210.68 o
  31   3   5        529.04        759.59       259.72 o
 -28   4   5        558.04        507.93       215.64 o
 -26   4   5        142.69         14.39       102.27 o
 -24   4   5        901.03       1026.83       299.32 o
 -22   4   5         41.85        -88.42        88.42 o
 -20   4   5       1230.87       1296.42       207.39 o
 -18   4   5          1.07        -23.69        46.68 o
 -16   4   5        147.43         72.36       190.12 o
 -14   4   5       7555.68       7476.86       431.98 o
 -12   4   5       3207.48       3469.50       384.35 o
 -10   4   5       3113.92       3329.02       254.17 o
  -8   4   5       1888.00       2153.44       236.69 o
  -6   4   5       4637.21       4641.21       258.67 o
  -4   4   5         32.68         33.02        52.71 o
  -2   4   5        143.29        156.64        39.07 o
   0   4   5       1337.55       1393.90        86.08 o
   2   4   5        824.22        908.01       114.79 o
   4   4   5        860.26        940.56        82.05 o
   6   4   5       3146.20       3083.92       131.29 o
   8   4   5       2074.44       2275.26       127.72 o
  10   4   5        308.15        329.95        51.11 o
  12   4   5       2081.04       1939.03       150.06 o
  14   4   5        224.46        261.36        60.69 o
  16   4   5          8.81         44.01        67.41 o
  18   4   5         16.09        -16.52        52.21 o
  20   4   5        201.45        122.74        78.02 o
  22   4   5        248.31        204.40       348.95 o
  24   4   5        222.49        246.18       103.31 o
  26   4   5          4.54         90.63       152.01 o
  28   4   5         17.70        -93.87        93.87 o
 -27   5   5        716.45        952.50       304.71 o
 -25   5   5         10.74         69.47        80.03 o
 -23   5   5        982.37        883.16       256.83 o
 -21   5   5         21.97        -27.15        50.19 o
 -19   5   5       1108.15       1170.03       211.24 o
 -17   5   5        360.65        447.34       112.07 o
 -15   5   5       3706.14       3122.02       300.98 o
 -13   5   5       4213.95       4394.35       978.69 o
 -11   5   5       1722.61       1538.27       190.27 o
  -9   5   5       2181.58       2040.15       206.06 o
  -7   5   5       5716.30       5637.26       322.94 o
  -5   5   5        314.45        269.42        55.19 o
  -3   5   5       6485.04       6304.85       248.05 o
  -1   5   5        984.08       1161.64        99.37 o
   1   5   5       7679.16       7040.58       357.50 o
   3   5   5       6119.71       6058.96       219.48 o
   5   5   5      16688.71      16757.56       392.80 o
   7   5   5       4132.94       3607.15       158.17 o
   9   5   5       1471.19       1441.96       106.59 o
  11   5   5       1146.24       1289.46       154.07 o
  13   5   5       2832.22       3262.45       452.99 o
  15   5   5        632.56        893.96       244.74 o
  17   5   5       3488.47       3673.63       512.10 o
  19   5   5        511.28       1288.93       320.43 o
  21   5   5       2157.08       2468.29       456.69 o
  23   5   5         75.47          2.70       130.99 o
 -26   6   5        208.19        399.49       220.28 o
 -24   6   5        167.97        136.51       112.87 o
 -22   6   5          5.75        105.07        97.25 o
 -20   6   5        304.51        212.08       122.34 o
 -18   6   5        648.42        783.29       170.50 o
 -16   6   5        754.23        850.06       270.04 o
 -14   6   5        222.75        350.03       108.26 o
 -12   6   5        215.38        308.39        96.29 o
 -10   6   5        635.18        734.52       136.79 o
  -8   6   5        292.52        242.13        61.92 o
  -6   6   5        130.18        182.13        62.35 o
  -4   6   5         60.86         85.79        35.78 o
  -2   6   5        657.61        674.63       116.57 o
   0   6   5        344.02        296.64        56.87 o
   2   6   5       1268.84       1374.68       174.52 o
   4   6   5       1418.26       1330.71       232.25 o
   6   6   5         24.34        -11.35        39.94 o
   8   6   5        759.70        646.01       135.21 o
  10   6   5         28.65         17.34        40.06 o
  12   6   5        684.60        859.57       128.26 o
  14   6   5        979.23        876.46       257.23 o
  16   6   5        293.32        212.48       149.80 o
  18   6   5        527.15        423.45       182.31 o
  20   6   5         34.35        145.21        83.14 o
  22   6   5        263.06        613.23       271.53 o
 -23   7   5        646.02        946.97       295.33 o
 -21   7   5        614.51        684.54       184.39 o
 -19   7   5        322.67        494.66       159.58 o
 -17   7   5        598.21        667.10       158.96 o
 -15   7   5        189.83         53.74       123.87 o
 -13   7   5        356.20        356.00       107.39 o
 -11   7   5        243.19        259.15        96.85 o
  -9   7   5        691.07        805.58       122.58 o
  -7   7   5        275.05        266.05        68.52 o
  -5   7   5       1325.07       1518.00       152.29 o
  -3   7   5       2168.25       2151.72       251.82 o
  -1   7   5       2018.36       2306.16       253.91 o
   1   7   5        764.74        646.83       133.89 o
   3   7   5        277.36        298.40        93.64 o
   5   7   5          9.01        -62.08       160.22 o
   7   7   5       1574.67       2004.99       254.92 o
   9   7   5         21.34         35.63       177.66 o
  11   7   5       2245.06       1973.30       201.29 o
  13   7   5         21.43         27.74        45.69 o
  15   7   5       1612.70       1355.39       240.24 o
  17   7   5         15.56        -22.43        82.26 o
  19   7   5       1013.37       1419.22       372.65 o
 -16   8   5         47.64        -35.47       106.04 o
 -14   8   5          1.83         51.10       158.03 o
 -12   8   5         26.44        276.43       100.43 o
 -10   8   5          0.34         59.00        74.71 o
  -8   8   5         49.67        116.22        75.42 o
  -6   8   5          5.18         76.80        71.50 o
  -4   8   5         25.25        -51.48        78.96 o
  -2   8   5         82.99        137.27       102.90 o
   0   8   5        377.37        480.82       137.97 o
   2   8   5         98.57        141.99        91.93 o
   4   8   5        218.95        334.94       107.09 o
   6   8   5        314.00        324.88       215.59 o
   8   8   5        174.08        218.90       166.55 o
  10   8   5        116.29        296.89       184.90 o
  12   8   5         37.48         -3.39        70.83 o
  14   8   5          0.00        -64.04        76.17 o
  16   8   5          6.19       -172.42       172.42 o
 -15   9   5        282.81          9.08       113.84 o
 -13   9   5         12.19        -71.76        80.20 o
 -11   9   5        421.59        458.40       203.67 o
  -9   9   5        943.21       1357.93       354.93 o
  -7   9   5        723.57        758.82       292.49 o
  -5   9   5        231.22        373.84       206.58 o
  -3   9   5        139.90        286.42       198.73 o
  -1   9   5        396.22        167.12       152.63 o
   1   9   5        319.33        221.82       192.57 o
   3   9   5        110.05        204.85       140.14 o
   5   9   5        613.74        696.23       303.42 o
   9   9   5        608.40       1064.41       310.46 o
  11   9   5        469.90        471.14       205.28 o
 -30   0   6        858.21       1216.15       351.85 o
 -28   0   6          4.98        256.72       189.00 o
 -26   0   6       3143.65       2650.35       464.48 o
 -24   0   6         70.99         64.82        49.23 o
 -22   0   6         12.93          7.70        38.86 o
 -20   0   6       4419.00       4203.49       287.57 o
 -18   0   6        577.69        580.96       107.00 o
 -16   0   6        303.87        391.32        84.83 o
 -14   0   6       3749.99       3988.57       403.49 o
 -12   0   6      19411.32      20697.79       513.10 o
 -10   0   6      27930.07      28189.41       568.69 o
  -8   0   6      12419.78      11770.72       280.98 o
  -6   0   6      39586.63      37704.02       585.64 o
  -4   0   6       7199.79       6590.47       195.58 o
  -2   0   6       1080.90        913.63        75.67 o
   0   0   6         56.07         79.48        22.78 o
   2   0   6       5986.75       5239.77       309.18 o
   4   0   6       1700.69       1456.61       173.22 o
   6   0   6      27097.31      26644.69       790.94 o
   8   0   6       2136.75       1987.33       144.49 o
  10   0   6      37372.43      38507.86      1183.45 o
  12   0   6        446.44        638.53       154.37 o
  14   0   6       1163.20       1366.58       247.37 o
  16   0   6       1467.58       1321.40       258.30 o
  18   0   6        453.19        494.48       178.67 o
  20   0   6        937.24        989.22       235.94 o
  22   0   6       2792.20       3194.00       465.38 o
  24   0   6          6.68        111.76       100.51 o
  26   0   6       6729.82       8170.05       817.27 o
  28   0   6         36.91        121.22       137.73 o
  30   0   6       3318.48       2823.09       536.16 o
 -31   1   6          0.02       -100.74       100.74 o
 -29   1   6         30.57        377.49       144.60 o
 -27   1   6        224.28        318.99       153.09 o
 -25   1   6         93.98        291.36       135.36 o
 -23   1   6          7.55        199.07       104.87 o
 -21   1   6        586.51        466.69        84.97 o
 -19   1   6        823.52        803.52       103.33 o
 -17   1   6          3.37         49.61        42.13 o
 -15   1   6         59.07         34.14        32.51 o
 -13   1   6       8849.14       8898.74       252.60 o
 -11   1   6         49.82         59.13        20.95 o
  -9   1   6        148.99        174.50        35.71 o
  -7   1   6       2249.51       1976.92        82.03 o
  -5   1   6       1067.20       1113.36        53.43 o
  -3   1   6       3245.13       2828.98        90.23 o
  -1   1   6       3811.09       3695.23        89.98 o
   1   1   6       8792.23       9833.38       271.73 o
   3   1   6        588.20        499.59        61.27 o
   5   1   6       1266.15       1520.45       115.76 o
   7   1   6       1167.10       1548.51       157.72 o
   9   1   6       6520.06       6450.62       197.63 o
  11   1   6        155.94        158.56        30.36 o
  13   1   6       2289.74       2306.66       119.61 o
  15   1   6        214.09        278.89        59.23 o
  17   1   6       6642.93       6691.95       409.52 o
  19   1   6        168.95         73.64       114.08 o
  21   1   6       3022.97       3070.71       347.01 o
  23   1   6        409.94        349.37       126.51 o
  25   1   6         57.90        161.06        91.61 o
  27   1   6        235.21        216.42       121.25 o
  29   1   6        751.48       1135.38       226.82 o
 -30   2   6        253.68        643.25       181.28 o
 -28   2   6        742.82       1219.70       229.60 o
 -26   2   6        427.74        457.70       155.08 o
 -24   2   6       4755.56       5249.50       464.67 o
 -22   2   6       3066.74       3160.95       349.12 o
 -20   2   6       3552.83       3540.33       340.97 o
 -18   2   6        674.39        817.67       192.07 o
 -16   2   6       7903.17       7694.56       372.83 o
 -14   2   6       3095.09       3087.36       215.71 o
 -12   2   6       5285.95       5321.17       213.53 o
 -10   2   6       2292.29       2218.33       118.20 o
  -8   2   6       4941.75       4568.39       156.77 o
  -6   2   6        189.42         84.64        26.86 o
  -4   2   6      10797.46      10074.69       201.18 o
  -2   2   6        265.52        270.50        32.31 o
   0   2   6         38.00         81.10        39.22 o
   2   2   6        347.42        517.81        85.07 o
   4   2   6      32211.95      32136.83       842.12 o
   6   2   6      12267.28      12603.76       267.00 o
   8   2   6       6995.48       6761.50       218.04 o
  10   2   6       6171.88       6513.35       185.97 o
  12   2   6       8123.44       7960.98       223.18 o
  14   2   6       2541.22       2433.17       128.76 o
  16   2   6       9963.46       9406.34       411.17 o
  18   2   6        247.77        307.82        97.31 o
  20   2   6       1540.16       1531.41       208.01 o
  22   2   6         14.12         12.43        61.14 o
  24   2   6       4164.38       4424.28       402.32 o
  26   2   6       1132.30       1053.26       207.60 o
  28   2   6        354.90        333.75       125.66 o
  30   2   6        191.02        272.92       213.51 o
 -29   3   6         42.07         10.32       113.17 o
 -27   3   6        281.94        120.20       303.79 o
 -25   3   6        121.56          0.63       140.19 o
 -23   3   6        192.09        249.51       119.72 o
 -21   3   6       1080.16       1100.48       197.13 o
 -19   3   6        376.18        104.26       168.60 o
 -17   3   6         25.10        -38.06        39.77 o
 -15   3   6        570.09        487.29        83.97 o
 -13   3   6        117.88        193.13        52.17 o
 -11   3   6        663.07        656.75        76.82 o
  -9   3   6        377.74        394.77        55.57 o
  -7   3   6       2296.02       2446.85       125.89 o
  -5   3   6       1083.17       1053.59        82.48 o
  -3   3   6        150.10        153.01        56.57 o
  -1   3   6       2961.48       2889.95       141.47 o
   1   3   6       1091.17        997.04        87.45 o
   3   3   6        370.26        331.55        53.24 o
   5   3   6       5145.11       5555.41       174.73 o
   7   3   6        214.35        171.75        30.30 o
   9   3   6       1584.38       1556.45       122.19 o
  11   3   6        965.57        993.82        84.97 o
  13   3   6         10.78         11.57        21.91 o
  15   3   6        292.82        347.24        61.18 o
  17   3   6         11.81         61.57       122.55 o
  19   3   6        953.07        805.12       156.06 o
  21   3   6        963.66        945.71       221.17 o
  23   3   6          1.88         31.45        64.77 o
  25   3   6        608.33        679.73       171.75 o
  27   3   6         30.62        -95.71       226.81 o
  29   3   6         13.68          8.13        95.49 o
 -28   4   6        185.57         -6.60        80.64 o
 -26   4   6        637.33        971.37       274.71 o
 -24   4   6        565.09        501.49       218.17 o
 -22   4   6         13.63        -83.59        83.59 o
 -20   4   6        143.35        137.64        98.94 o
 -18   4   6       1380.38       1403.84       206.75 o
 -16   4   6       1277.49       1269.67       183.72 o
 -14   4   6       8557.32       8412.23       459.18 o
 -12   4   6        486.16        712.46       131.64 o
 -10   4   6       4486.77       4264.28       289.90 o
  -8   4   6       1612.84       1571.30       160.69 o
  -6   4   6       7415.16       7339.80       325.04 o
  -4   4   6       5076.61       4945.95       237.53 o
  -2   4   6       4042.67       4296.54       190.95 o
   0   4   6       2634.02       2511.61       207.45 o
   2   4   6       7955.78       7902.42       317.00 o
   4   4   6        424.78        434.64        77.35 o
   6   4   6       1735.71       1695.71        85.16 o
   8   4   6        835.96        793.41        74.17 o
  10   4   6       1064.23       1057.21       108.14 o
  12   4   6       2867.76       2952.07       151.54 o
  14   4   6       3351.27       3336.38       210.76 o
  16   4   6        995.81        950.24       155.48 o
  18   4   6       1542.58       1697.18       217.38 o
  20   4   6       1302.97       1126.46       191.40 o
  22   4   6       1004.23       1241.41       234.45 o
  24   4   6        444.18        366.66       150.88 o
  26   4   6         71.72        267.90       163.58 o
 -27   5   6          0.01         64.49       164.34 o
 -25   5   6          0.84         20.58        67.64 o
 -23   5   6          1.46        -34.81        77.87 o
 -21   5   6         19.92         18.53        60.23 o
 -19   5   6        875.29        915.07       184.64 o
 -17   5   6         95.11        -61.34        63.70 o
 -15   5   6        165.61         46.60        46.61 o
 -13   5   6        151.88         94.76        73.25 o
 -11   5   6        904.86        695.67       159.04 o
  -9   5   6        351.15        488.66       171.90 o
  -7   5   6        249.70        324.24        77.52 o
  -5   5   6        211.95        222.50        48.23 o
  -3   5   6        333.38        258.89        45.16 o
  -1   5   6        333.26        249.21        68.14 o
   1   5   6         11.63         38.06        13.94 o
   3   5   6        853.89        772.68        63.15 o
   5   5   6       4104.58       3849.71       154.77 o
   7   5   6         63.79        129.40        31.67 o
   9   5   6         37.73         53.59        34.46 o
  11   5   6          8.30         34.07        49.43 o
  13   5   6        280.84        368.41       166.22 o
  15   5   6         11.10        -50.04       120.53 o
  17   5   6        507.56        583.16       237.41 o
  19   5   6        980.97       1001.43       271.17 o
  21   5   6          1.74        -27.47       102.82 o
  23   5   6         54.58        646.72       271.82 o
 -26   6   6        174.83        342.26       169.78 o
 -24   6   6        226.52       -114.41       116.02 o
 -22   6   6        182.76         85.09       148.64 o
 -20   6   6       1448.33       1780.29       426.19 o
 -18   6   6        954.23       1067.52       195.76 o
 -16   6   6        253.93        219.47       177.86 o
 -14   6   6       1394.58       1361.01       201.46 o
 -12   6   6        110.56         66.77       217.95 o
 -10   6   6       1261.22       1175.68       172.86 o
  -8   6   6        830.11        887.56       113.12 o
  -6   6   6        723.17        866.40       108.29 o
  -4   6   6       1205.49       1268.20       121.78 o
  -2   6   6       1004.92       1157.45       108.11 o
   0   6   6       3186.09       2954.80       178.40 o
   2   6   6       4075.44       3978.60       176.56 o
   4   6   6        349.23        350.90        84.83 o
   6   6   6       2534.27       2454.23       234.37 o
   8   6   6       1418.94       1667.67       203.97 o
  10   6   6       1034.72       1052.02       161.70 o
  12   6   6        486.03        598.66       131.01 o
  14   6   6       1610.15       1693.72       252.29 o
  16   6   6        209.24        325.51       145.87 o
  18   6   6       1326.84       1045.10       280.04 o
  20   6   6         25.25        -37.95       100.01 o
 -25   7   6          0.04        133.62       129.51 o
 -23   7   6         59.62        455.91       228.21 o
 -21   7   6        454.82        449.66       149.43 o
 -19   7   6          2.89         20.48        89.58 o
 -17   7   6        197.72        351.00       177.31 o
 -15   7   6        227.53        137.88        85.62 o
 -13   7   6        157.62        185.39        80.32 o
 -11   7   6          1.53        -86.07        86.07 o
  -9   7   6         45.70        -40.57        40.57 o
  -7   7   6        445.50        509.20       125.23 o
  -5   7   6        503.59        359.90        97.19 o
  -3   7   6          6.85         12.81        53.23 o
  -1   7   6        402.64        229.51       193.75 o
   1   7   6        317.67        437.74       116.55 o
   3   7   6        337.15        461.85       103.09 o
   5   7   6        153.75        186.87        73.45 o
   7   7   6         44.14         -4.40        44.94 o
   9   7   6       1821.46       1712.02       221.13 o
  11   7   6          1.13          3.48        83.34 o
  13   7   6        174.49         96.42       120.25 o
  15   7   6        374.85        445.37       146.15 o
  17   7   6        230.62        187.39        92.26 o
 -16   8   6        551.93        311.47       322.84 o
 -14   8   6        269.60        417.70       128.63 o
 -12   8   6        485.75        391.18       220.53 o
 -10   8   6        267.96        187.64        65.51 o
  -8   8   6       3217.77       2809.55       316.14 o
  -6   8   6       1187.69       1422.31       218.93 o
  -4   8   6       2477.93       2633.77       294.12 o
  -2   8   6         27.65        190.84        87.22 o
   0   8   6        968.29       1175.48       200.19 o
   2   8   6         14.60         21.21       107.45 o
   4   8   6        774.80        822.76       266.09 o
   6   8   6        404.20        816.36       264.35 o
   8   8   6        467.63        597.23       263.06 o
  10   8   6        340.09        463.06       210.48 o
  12   8   6       1694.10       1884.91       294.29 o
  14   8   6        188.87        149.89       110.91 o
  -7   9   6         53.26        342.43       163.93 o
  -5   9   6         98.71        249.40       160.81 o
  -3   9   6         55.36         20.02        77.13 o
  -1   9   6        885.96        509.80       252.40 o
   1   9   6        428.33        663.25       270.23 o
 -31   1   7        383.09        194.45       161.59 o
 -29   1   7        970.28        957.48       229.93 o
 -27   1   7        319.30        245.18        91.19 o
 -25   1   7       1537.53       1537.42       172.43 o
 -23   1   7       1128.59       1167.42       168.15 o
 -21   1   7       1679.78       1566.50       160.78 o
 -19   1   7        406.58        328.90        76.13 o
 -17   1   7       2472.94       2449.91       187.41 o
 -15   1   7       6299.63       6743.64       298.93 o
 -13   1   7       3456.93       3367.13       178.09 o
 -11   1   7       4529.65       4677.15       149.88 o
  -9   1   7      28701.47      29468.38       480.29 o
  -7   1   7       5631.07       4903.69       134.33 o
  -5   1   7      17768.09      17520.75       293.00 o
  -3   1   7        264.85        192.39        26.38 o
  -1   1   7      12368.14      12807.01       216.63 o
   1   1   7        434.32        284.36        47.58 o
   3   1   7       8407.53       7916.15       180.42 o
   5   1   7       5584.82       5406.71       332.52 o
   7   1   7       3200.72       3080.85       185.81 o
   9   1   7       1666.50       1623.78       101.34 o
  11   1   7       8894.48       8285.29       238.54 o
  13   1   7       2570.03       2602.56       130.38 o
  15   1   7       3253.04       2868.56       254.99 o
  17   1   7         21.06         72.22       104.67 o
  19   1   7       2824.48       2752.32       279.81 o
  21   1   7       1207.97       1310.46       204.66 o
  23   1   7       1209.30       1424.55       349.18 o
  25   1   7        378.47        594.81       158.83 o
  27   1   7        938.83        857.50       354.15 o
  29   1   7        315.67        230.20       102.48 o
 -30   2   7        370.68        410.82       144.73 o
 -28   2   7         49.18         88.10        97.54 o
 -26   2   7         26.26        -62.37        68.65 o
 -24   2   7          9.09         92.16        92.35 o
 -22   2   7        612.89        661.03       271.51 o
 -20   2   7       1119.44       1230.33       189.71 o
 -18   2   7        560.88        492.89       122.25 o
 -16   2   7       2173.25       1939.24       179.12 o
 -14   2   7       1981.07       1939.43       209.31 o
 -12   2   7        926.18       1038.18       120.43 o
 -10   2   7       1100.52       1319.33       104.25 o
  -8   2   7        990.08        879.75        66.82 o
  -6   2   7       2965.72       2762.81       116.94 o
  -4   2   7         23.51         61.77        17.57 o
  -2   2   7      13977.12      16014.46       277.88 o
   0   2   7       2257.50       2379.46       148.71 o
   2   2   7         37.31         70.40        48.94 o
   4   2   7        271.33        270.99        39.82 o
   6   2   7       2674.55       2767.97       117.12 o
   8   2   7       4606.91       4437.73       203.67 o
  10   2   7       2280.67       2423.50       141.24 o
  12   2   7          1.14         23.60        28.97 o
  14   2   7       1338.02       1179.91        83.49 o
  16   2   7       1264.43       1184.10       102.24 o
  18   2   7          1.71          6.96        44.51 o
  20   2   7        699.32        720.15       178.54 o
  22   2   7        380.50        381.34       121.94 o
  24   2   7          1.32        -16.67        81.07 o
  26   2   7          2.08        147.46       124.59 o
  28   2   7        407.78        599.57       163.26 o
  30   2   7        112.31        340.26       180.93 o
 -29   3   7        201.72        258.10       109.81 o
 -27   3   7       1050.13       1007.74       220.03 o
 -25   3   7        393.01        340.61       115.85 o
 -23   3   7        277.41        497.45       197.56 o
 -21   3   7       2014.87       2363.84       380.63 o
 -19   3   7        149.10        135.51       196.98 o
 -17   3   7        329.63        328.41       188.92 o
 -15   3   7        607.75        698.50       138.39 o
 -13   3   7        596.18        573.01       123.99 o
 -11   3   7       4981.20       4850.33       239.31 o
  -9   3   7         55.69         42.48        33.28 o
  -7   3   7       2309.03       2037.43       128.01 o
  -5   3   7       2983.71       2379.90       120.54 o
  -3   3   7       1161.76       1106.52        87.26 o
  -1   3   7       9731.56      10131.18       295.77 o
   1   3   7       3275.75       2849.00       166.24 o
   3   3   7        199.67        393.43       115.64 o
   5   3   7      10036.38       9220.55       514.71 o
   7   3   7       5110.21       4659.52       176.94 o
   9   3   7      11734.70      10944.94       331.09 o
  11   3   7       3522.77       3803.77       174.25 o
  13   3   7       4932.16       4861.64       201.32 o
  15   3   7       1985.94       2235.22       146.86 o
  17   3   7       2228.06       2540.98       254.34 o
  19   3   7       1086.34       1224.24       193.41 o
  21   3   7       1739.88       2611.12       294.13 o
  23   3   7          8.50        146.24        74.44 o
  25   3   7       1676.24       1669.13       257.45 o
  27   3   7        453.97        590.81       227.89 o
  29   3   7        429.42        662.72       240.08 o
 -28   4   7        435.74        409.63       198.25 o
 -26   4   7          0.90        310.66       187.58 o
 -24   4   7        190.87         -9.83        57.95 o
 -22   4   7         14.66        173.62       138.89 o
 -20   4   7          1.71         74.94        87.16 o
 -18   4   7       3275.17       2502.03       309.25 o
 -16   4   7        248.23        257.85        97.63 o
 -14   4   7       3911.49       3867.24       315.67 o
 -12   4   7         11.43         61.68       122.40 o
 -10   4   7        453.55        475.49       101.37 o
  -8   4   7       2018.22       1897.18       237.78 o
  -6   4   7        381.24        318.05        68.39 o
  -4   4   7        216.18        206.58        46.62 o
  -2   4   7         37.29         24.04        13.46 o
   0   4   7        202.52        319.66       174.50 o
   2   4   7        226.05        257.99        55.40 o
   4   4   7          0.67          8.73        65.20 o
   6   4   7       7781.06       7527.25       239.06 o
   8   4   7        222.33        248.54        60.16 o
  10   4   7        191.84        247.56        54.11 o
  12   4   7       1118.56       1202.95       125.43 o
  14   4   7        266.96        300.96        60.11 o
  16   4   7         27.17        128.28        65.63 o
  18   4   7          0.49         31.67        60.28 o
  20   4   7       1124.79       1266.10       418.23 o
  22   4   7        337.35        517.69       144.67 o
  24   4   7         91.67         59.21        94.98 o
 -27   5   7        293.19        209.51       162.23 o
 -25   5   7       1040.16       1051.97       299.87 o
 -23   5   7         68.28         47.09        66.69 o
 -21   5   7       2762.30       2566.54       313.33 o
 -19   5   7         74.63         31.40        58.89 o
 -17   5   7       8231.82       8101.31       506.78 o
 -15   5   7       1248.46       1255.52       192.03 o
 -13   5   7       1798.51       1791.51       261.96 o
 -11   5   7       2101.64       1864.59       205.06 o
  -9   5   7       2484.19       2315.40       214.45 o
  -7   5   7       2514.16       2423.72       358.52 o
  -5   5   7      10393.39      10078.89       486.50 o
  -3   5   7        288.32        178.85        53.21 o
  -1   5   7       5072.62       5121.34       304.86 o
   1   5   7        377.67        389.80       177.39 o
   3   5   7      10690.37      11387.96       798.52 o
   5   5   7        625.11        902.57       120.46 o
   7   5   7         68.19         43.64        35.08 o
   9   5   7         73.76         50.86        31.84 o
  11   5   7       3987.90       4296.37       522.42 o
  13   5   7        290.72        409.30       177.44 o
  15   5   7       5439.15       4664.92       589.83 o
  17   5   7         51.92          6.28        88.36 o
  19   5   7        519.38        525.75       199.32 o
  21   5   7         33.88        201.90       146.60 o
  23   5   7        915.64       1360.89       371.36 o
 -26   6   7        425.68        301.53       194.51 o
 -24   6   7        482.30        216.69       120.88 o
 -22   6   7        117.34         49.83        66.65 o
 -20   6   7        628.05        624.45       156.43 o
 -18   6   7         55.53         60.74       128.77 o
 -16   6   7        137.32        295.97       116.98 o
 -14   6   7        193.67        174.34        72.25 o
 -12   6   7        486.55        498.64       114.74 o
 -10   6   7        914.80        970.41       192.23 o
  -8   6   7        310.54        293.22        71.96 o
  -6   6   7         19.92        111.88        48.72 o
  -4   6   7       2939.91       3237.73       182.96 o
  -2   6   7        495.53        397.74        59.05 o
   0   6   7        156.58         56.70        59.20 o
   2   6   7       1132.86       1076.93       148.11 o
   4   6   7         87.96         68.70       102.69 o
   6   6   7          0.07         66.95        51.56 o
   8   6   7       1986.60       2012.55       301.49 o
  10   6   7         95.04         18.82        47.66 o
  12   6   7        330.44        407.76       208.24 o
  14   6   7         33.30         91.19        59.62 o
  16   6   7       1149.28        647.76       257.76 o
  18   6   7        575.21        375.36       163.06 o
  20   6   7        110.93        166.66       129.63 o
 -19   7   7        487.99        269.83       143.22 o
 -17   7   7          6.68        -96.61       109.79 o
 -15   7   7        541.21        719.02       264.27 o
 -13   7   7        517.97        626.40       253.59 o
 -11   7   7       2447.06       2269.68       314.92 o
  -9   7   7          8.37         30.87        63.79 o
  -7   7   7       2282.43       2699.37       301.24 o
  -5   7   7        555.17        802.39       212.23 o
  -3   7   7        998.45       1357.21       197.77 o
  -1   7   7        203.61        405.57       109.23 o
   1   7   7        530.33        443.50       101.93 o
   3   7   7        132.12        218.92        76.62 o
   5   7   7       1561.84       1646.93       204.01 o
   7   7   7       1192.76        867.67       266.44 o
   9   7   7       3066.21       3106.67       504.98 o
  11   7   7        119.35        163.12       113.50 o
  13   7   7        817.77       1050.75       222.91 o
  15   7   7        119.34        229.08       204.65 o
  17   7   7        381.59        -67.04       155.65 o
 -16   8   7        171.23        354.57       185.66 o
 -14   8   7        154.55        320.86       128.52 o
 -12   8   7          6.44        -20.16        46.80 o
 -10   8   7         17.11         83.72       163.98 o
  -8   8   7          9.75        187.13       126.08 o
  -6   8   7        321.63        347.09       184.75 o
  -4   8   7        111.12        181.03       126.47 o
  -2   8   7        123.33        -99.94        99.94 o
   0   8   7          9.56         59.41       115.04 o
   2   8   7          2.96        141.06       153.51 o
   4   8   7          3.95         85.02       140.38 o
   6   8   7         87.28        240.13       181.91 o
   8   8   7         16.92       -137.65       162.29 o
  10   8   7         91.04         80.57       109.49 o
  12   8   7          7.53        -33.48       128.88 o
 -30   0   8        348.06        206.18       171.25 o
 -28   0   8       2424.54       1754.41       407.42 o
 -26   0   8       1278.86       1579.59       370.12 o
 -24   0   8       3078.72       3225.32       473.90 o
 -22   0   8        407.42        447.13       121.70 o
 -20   0   8       2229.71       2021.44       218.14 o
 -18   0   8        683.81        526.08       109.93 o
 -16   0   8       7557.96       7957.23       522.70 o
 -14   0   8       1793.22       1853.42       191.49 o
 -12   0   8      12768.36      12509.47       398.80 o
 -10   0   8        452.68        621.08        83.32 o
  -8   0   8      35859.47      36123.32       641.47 o
  -6   0   8      36751.45      34809.59       585.53 o
  -4   0   8      22159.08      21165.90       369.18 o
  -2   0   8       3887.08       3552.61       152.47 o
   0   0   8         17.50         54.72        24.60 o
   2   0   8        129.02        142.16        53.03 o
   4   0   8        978.43       1445.99       121.13 o
   6   0   8       3277.13       3412.74       306.59 o
   8   0   8       1604.86       1133.21       122.12 o
  10   0   8        250.92        205.17        53.39 o
  12   0   8      15070.09      12797.49       715.34 o
  14   0   8       6364.85       5554.66       496.94 o
  16   0   8       2689.55       2191.86       334.20 o
  18   0   8       2286.32       2520.87       373.54 o
  20   0   8        580.06        819.82       227.78 o
  22   0   8       4575.32       5269.92       599.82 o
  24   0   8       2291.31       2425.26       424.03 o
  26   0   8        123.09        173.73       133.87 o
  28   0   8       1202.75       1586.03       382.12 o
 -31   1   8        269.15        332.58       175.00 o
 -29   1   8        160.42         68.63       194.47 o
 -27   1   8        512.29        584.81       167.91 o
 -25   1   8        810.50        965.16       145.92 o
 -23   1   8       2086.51       1931.04       186.95 o
 -21   1   8       2156.69       1875.16       181.98 o
 -19   1   8        111.67         44.31        46.08 o
 -17   1   8       4094.26       3750.50       369.04 o
 -15   1   8         81.85        165.13        64.16 o
 -13   1   8        754.51        801.13        93.79 o
 -11   1   8          9.89         91.70        34.10 o
  -9   1   8       9583.07       9914.77       213.56 o
  -7   1   8        433.13        394.23        40.35 o
  -5   1   8       9052.82       9253.32       212.42 o
  -3   1   8       1658.86       1678.37        80.05 o
  -1   1   8       2746.12       2874.41       118.57 o
   1   1   8         29.22         49.93        16.48 o
   3   1   8        178.75        273.04        34.73 o
   5   1   8        908.29        823.55        85.02 o
   7   1   8        485.31        469.52       133.22 o
   9   1   8          0.26         72.13        34.54 o
  11   1   8        337.62        370.35        52.86 o
  13   1   8        181.28        179.75        49.22 o
  15   1   8          5.93         32.37        59.99 o
  17   1   8         15.13         83.31        79.88 o
  19   1   8       1655.33       1917.27       235.78 o
  21   1   8         12.14         -3.90        53.54 o
  23   1   8        100.90         72.02        85.63 o
  25   1   8         95.40         91.72       155.25 o
  27   1   8        362.73        518.49       157.45 o
  29   1   8         58.44        223.07       170.76 o
 -30   2   8       1325.49       1665.95       288.61 o
 -28   2   8        505.34        688.85       238.66 o
 -26   2   8       2420.86       2370.29       344.68 o
 -24   2   8        162.42         85.60        96.90 o
 -22   2   8       2896.11       2535.53       296.29 o
 -20   2   8          9.62          5.84        87.23 o
 -18   2   8       4185.00       4275.35       345.83 o
 -16   2   8         16.00         52.03        36.23 o
 -14   2   8       2738.62       2479.72       235.80 o
 -12   2   8        236.53        240.40        67.46 o
 -10   2   8       8157.85       8042.13       212.72 o
  -8   2   8       3669.69       3693.54       133.94 o
  -6   2   8       9278.64       9331.38       188.02 o
  -4   2   8        227.44        287.67        36.19 o
  -2   2   8       3823.21       3235.61       167.93 o
   0   2   8         26.51         38.93        16.43 o
   2   2   8      27964.83      28977.54       718.78 o
   4   2   8       3316.78       3141.56       139.21 o
   6   2   8      12419.53      12029.31       365.04 o
   8   2   8       8037.02       7636.17       233.47 o
  10   2   8       7078.19       6991.48       246.69 o
  12   2   8       4143.90       4021.79       181.49 o
  14   2   8       6610.48       6105.46       201.75 o
  16   2   8        301.03        315.18        60.04 o
  18   2   8        989.19       1285.86       196.32 o
  20   2   8        253.68        232.01       103.10 o
  22   2   8       2913.77       2728.30       303.18 o
  24   2   8         21.97        175.23       112.29 o
  26   2   8        304.87        244.45       146.04 o
  28   2   8        371.06        336.50       190.50 o
  30   2   8        195.89        153.18       138.73 o
 -29   3   8        145.69        239.03       171.94 o
 -27   3   8         10.14         -2.77        94.92 o
 -25   3   8        487.78        542.14       229.05 o
 -23   3   8        125.68        315.16       184.09 o
 -21   3   8         15.85         82.22        93.04 o
 -19   3   8       1791.98       1819.24       286.18 o
 -17   3   8       3392.00       3268.68       305.17 o
 -15   3   8        734.87        577.47       123.08 o
 -13   3   8       5297.31       5435.35       358.15 o
 -11   3   8         15.86          8.05        35.80 o
  -9   3   8          1.54         -8.74        31.63 o
  -7   3   8       1164.29       1077.42        93.44 o
  -5   3   8       1187.06       1321.49        88.35 o
  -3   3   8        463.32        215.32       104.83 o
  -1   3   8        679.53        628.49        60.57 o
   1   3   8       1616.72       1862.50       268.55 o
   3   3   8       3077.38       3596.99       370.49 o
   5   3   8       3244.38       2993.76       350.28 o
   7   3   8       1564.10       1717.30       184.94 o
   9   3   8        438.66        375.31        60.34 o
  11   3   8          3.54         33.50        29.20 o
  13   3   8       2253.89       2199.20       169.93 o
  15   3   8        418.41        602.41        94.05 o
  17   3   8        259.45        137.17        80.01 o
  19   3   8       2180.24       1827.39       243.43 o
  21   3   8          0.02          2.19        95.35 o
  23   3   8        118.16        146.78        91.94 o
  25   3   8        586.24        724.33       184.82 o
  27   3   8         19.39         50.55        72.31 o
 -28   4   8        201.66        374.40       202.85 o
 -26   4   8        422.88        754.63       266.52 o
 -24   4   8        785.28       1107.90       293.60 o
 -22   4   8        247.08        234.83       201.75 o
 -20   4   8         56.89        158.31        95.17 o
 -18   4   8       2287.88       2359.76       275.05 o
 -16   4   8        432.24        711.64       165.02 o
 -14   4   8       4361.54       4350.65       332.16 o
 -12   4   8        357.74        402.42        98.14 o
 -10   4   8        550.41        485.17       107.69 o
  -8   4   8       5932.41       5709.30       397.44 o
  -6   4   8       5488.39       5871.03       309.15 o
  -4   4   8      10671.48      10713.25       789.35 o
  -2   4   8       5921.80       6209.34       273.66 o
   0   4   8       4066.50       4300.22       340.39 o
   2   4   8       2300.79       2293.32       200.02 o
   4   4   8       2286.13       2382.23       146.53 o
   6   4   8         27.42        137.55       133.94 o
   8   4   8        445.31        434.27       114.85 o
  10   4   8        191.90        160.75        65.13 o
  12   4   8       4285.35       4048.31       224.68 o
  14   4   8       1828.21       1758.63       187.23 o
  16   4   8       1932.71       2071.50       227.06 o
  18   4   8        698.12        752.97       147.16 o
  20   4   8       1254.41       1628.58       222.71 o
  22   4   8        308.04        628.34       159.15 o
  24   4   8        743.42       1044.81       318.60 o
 -27   5   8        295.96        310.05       149.24 o
 -25   5   8          1.87         -9.33       108.58 o
 -23   5   8        156.40        270.58        94.57 o
 -21   5   8         21.34        142.37        98.39 o
 -19   5   8        205.85        138.01        83.07 o
 -17   5   8         71.91         83.19        70.40 o
 -15   5   8       2094.46       1929.17       238.26 o
 -13   5   8       1321.66       1740.58       213.85 o
 -11   5   8        159.14        127.66        69.89 o
  -9   5   8        654.87        878.60       128.92 o
  -7   5   8         18.74         55.69        64.67 o
  -5   5   8          1.46          7.73        25.20 o
  -3   5   8        799.95        692.39       103.20 o
  -1   5   8          0.47        -12.50        83.00 o
   1   5   8          7.67         46.25        75.68 o
   3   5   8          0.40          8.86        20.07 o
   5   5   8        328.78        512.01        86.73 o
   7   5   8        234.52        193.80        61.88 o
   9   5   8       1880.35       2495.69       393.16 o
  11   5   8         56.13        152.84       128.13 o
  13   5   8         52.43        206.56       152.63 o
  15   5   8        558.45        585.58       211.23 o
  17   5   8          4.79        -17.44        87.66 o
  19   5   8        261.64        336.81       187.09 o
  21   5   8        362.78        590.16       244.83 o
 -26   6   8         27.60        172.91       153.56 o
 -24   6   8       1404.60       1046.60       287.61 o
 -22   6   8        181.29        202.12       108.38 o
 -20   6   8       1412.56       1654.55       265.37 o
 -18   6   8        668.71        554.82       145.39 o
 -16   6   8        889.99        920.23       177.47 o
 -14   6   8       1058.67       1314.09       470.61 o
 -12   6   8       1886.18       1858.11       264.12 o
 -10   6   8        262.56        110.59        47.60 o
  -8   6   8        432.11        447.38        78.13 o
  -6   6   8         30.76          4.05        95.83 o
  -4   6   8       1374.06       1451.72       181.23 o
  -2   6   8       1130.61       1138.98       155.49 o
   0   6   8        386.18        546.46       284.47 o
   2   6   8        462.70        439.67        92.37 o
   4   6   8       1996.73       1852.57       185.54 o
   6   6   8       2957.05       2441.98       390.17 o
   8   6   8       1284.05       1327.42       322.91 o
  10   6   8       1476.29       2128.49       396.02 o
  12   6   8        577.92        885.12       280.58 o
  14   6   8       1629.46       1728.93       470.73 o
  16   6   8        598.50        777.34       415.86 o
  18   6   8       1018.92       1092.19       308.58 o
 -19   7   8         47.90         70.30       121.55 o
 -17   7   8        180.33        831.74       298.68 o
 -15   7   8         94.51       -103.99       122.55 o
 -13   7   8        237.69        260.06       193.05 o
 -11   7   8          4.86        -11.42        63.63 o
  -9   7   8         33.00        -51.23        87.21 o
  -7   7   8         39.15        145.94        66.17 o
  -5   7   8        185.17        164.09       104.20 o
  -3   7   8         74.66        136.12        75.61 o
  -1   7   8        476.56        378.40       107.03 o
   1   7   8        669.52       1023.55       284.98 o
   3   7   8         47.71         95.04       110.74 o
   5   7   8         16.43         33.78        66.37 o
   7   7   8          3.05         15.90       100.45 o
   9   7   8        533.46        842.16       272.19 o
  11   7   8          7.15        187.99       152.08 o
  13   7   8        410.98        318.67       117.36 o
  15   7   8         25.73         81.21        65.92 o
 -14   8   8        136.78        200.34       165.49 o
 -12   8   8        581.84        420.50       205.11 o
 -10   8   8       2182.47       2053.72       440.44 o
  -8   8   8        590.36       1038.58       301.28 o
  -6   8   8       1298.60       1939.12       426.82 o
  -4   8   8        178.49        398.07       186.58 o
  -2   8   8       1044.40       1000.51       294.66 o
   0   8   8          4.23         19.89        92.29 o
   2   8   8       1539.59       1524.07       373.27 o
   4   8   8        448.64        742.50       263.27 o
   6   8   8        619.85        581.91       271.00 o
   8   8   8        210.19         61.03        97.36 o
  12   8   8          4.96         79.68       106.46 o
 -29   1   9        783.66        913.19       207.54 o
 -27   1   9        540.80        581.98       223.36 o
 -25   1   9       3977.95       4020.39       307.24 o
 -23   1   9       2104.19       2223.83       174.81 o
 -21   1   9        219.94        182.06        89.32 o
 -19   1   9        748.65        739.96       117.39 o
 -17   1   9        395.18        313.21        81.48 o
 -15   1   9        519.92        490.24        84.53 o
 -13   1   9       8069.60       7788.79       328.47 o
 -11   1   9       1623.24       1735.29       111.65 o
  -9   1   9       4919.11       4490.24       155.26 o
  -7   1   9       3948.78       4012.27       141.10 o
  -5   1   9      10841.63      10385.89       232.81 o
  -3   1   9       2027.00       1921.41        89.98 o
  -1   1   9        808.14        993.82        55.27 o
   1   1   9       2350.29       2172.93       105.26 o
   3   1   9       1168.96       1010.16        73.49 o
   5   1   9      10919.11      11069.88       252.76 o
   7   1   9       1551.15       1252.31       130.08 o
   9   1   9       9172.90       9353.66       372.63 o
  11   1   9        563.64        541.00        76.83 o
  13   1   9       3385.19       3076.36       187.46 o
  15   1   9       4528.31       4295.86       219.47 o
  17   1   9       2785.22       2758.95       272.56 o
  19   1   9        103.42        133.94        70.97 o
  21   1   9       1042.09       1313.09       270.55 o
  23   1   9        474.76        364.49       170.33 o
  25   1   9       1922.40       1721.73       262.15 o
  27   1   9         68.75        -87.40       197.30 o
  29   1   9        358.50        361.21       207.85 o
 -30   2   9         58.88        498.80       243.42 o
 -28   2   9         30.03        -21.12        66.66 o
 -26   2   9          6.92        118.62       105.38 o
 -24   2   9          3.17        265.37       118.76 o
 -22   2   9        131.28         50.48        79.01 o
 -20   2   9         19.00         42.96        95.29 o
 -18   2   9         67.32        -57.26        58.67 o
 -16   2   9          6.34          8.49        36.97 o
 -14   2   9        167.99        269.61        93.06 o
 -12   2   9        133.66         88.45        51.81 o
 -10   2   9          5.99         13.51        19.45 o
  -8   2   9        283.54        248.76        39.50 o
  -6   2   9       1343.50       1424.85        86.53 o
  -4   2   9        348.97        397.52        41.47 o
  -2   2   9       5523.48       5282.23       192.38 o
   0   2   9        908.32        912.31       125.90 o
   2   2   9        157.88         90.48        30.26 o
   4   2   9        836.11        913.94       202.48 o
   6   2   9       1043.65        999.93        67.20 o
   8   2   9          3.64         11.01        18.74 o
  10   2   9       1132.55       1116.43       109.73 o
  12   2   9       1340.79       1353.85       106.55 o
  14   2   9       4264.73       3913.55       167.43 o
  16   2   9       1258.83       1452.14       130.20 o
  18   2   9       1765.48       1348.97       197.30 o
  20   2   9        679.03       1006.72       182.87 o
  22   2   9        211.94         59.04        83.97 o
  24   2   9          6.50         12.39        65.89 o
  26   2   9        108.47        215.26       110.28 o
  28   2   9        313.52        408.83       193.07 o
  30   2   9         46.31        111.82       157.83 o
 -29   3   9         92.39        228.48       151.72 o
 -27   3   9         95.67        102.48       155.97 o
 -25   3   9        827.21        421.05       170.80 o
 -23   3   9        697.68        714.32       246.62 o
 -21   3   9        279.74        224.03       113.04 o
 -19   3   9        151.38        317.93       109.05 o
 -17   3   9        539.28        666.42       148.42 o
 -15   3   9       3593.80       3569.95       521.65 o
 -13   3   9       6166.71       6337.30       636.31 o
 -11   3   9        135.67        146.65       101.46 o
  -9   3   9       5469.61       5587.84       240.57 o
  -7   3   9       2626.88       2712.18       149.87 o
  -5   3   9      19573.08      19990.12       628.04 o
  -3   3   9      11443.73      11066.87       399.28 o
  -1   3   9       8867.26       9564.44       634.48 o
   1   3   9         86.64         22.70        40.75 o
   3   3   9      12166.58      13287.83       751.84 o
   5   3   9       1004.45       1305.69       241.09 o
   7   3   9      11586.12      10968.67       228.71 o
   9   3   9        351.18        346.22        55.09 o
  11   3   9       6318.54       5838.68       372.60 o
  13   3   9        270.64        262.93        81.97 o
  15   3   9       6080.84       6163.44       638.05 o
  17   3   9        543.95        579.62        95.18 o
  19   3   9       1667.92       1679.49       222.59 o
  21   3   9         84.93        137.60        87.17 o
  23   3   9       3121.30       3301.35       476.54 o
  25   3   9        109.03         76.38        56.40 o
 -28   4   9         28.54        353.83       183.42 o
 -26   4   9         24.57        353.43       190.58 o
 -24   4   9          9.18         65.31        74.21 o
 -22   4   9        221.30        330.59       134.97 o
 -20   4   9        175.50        168.50        92.70 o
 -18   4   9         36.19         74.16        71.09 o
 -16   4   9       2334.51       2143.63       302.41 o
 -14   4   9       1206.77       1277.96       301.10 o
 -12   4   9        163.15         90.94        79.38 o
 -10   4   9          3.74         -7.50        50.03 o
  -8   4   9        243.11        308.68        86.86 o
  -6   4   9        929.79        986.00       111.62 o
  -4   4   9         10.60         85.50       113.99 o
  -2   4   9        940.68        883.28        93.80 o
   0   4   9        123.31        144.95        32.13 o
   2   4   9       1196.36       1531.22       266.97 o
   4   4   9       3660.63       4155.53       458.92 o
   6   4   9      11821.83      12566.30       818.78 o
   8   4   9         44.87         74.89        31.78 o
  10   4   9        188.65        184.93        53.50 o
  12   4   9       1136.09        981.63       144.45 o
  14   4   9        222.55        285.15       183.32 o
  16   4   9         68.90        222.91        69.70 o
  18   4   9        632.59        738.10       142.67 o
  20   4   9        628.83        755.66       271.14 o
  22   4   9        418.58        492.22       249.06 o
 -27   5   9        267.90        285.89       208.30 o
 -25   5   9        329.23        -81.17       105.68 o
 -23   5   9       1832.93       2672.42       390.98 o
 -21   5   9        809.93        785.72       175.95 o
 -19   5   9       3074.86       3207.88       334.85 o
 -17   5   9        366.56        392.10       114.31 o
 -15   5   9        769.93        700.92       209.48 o
 -13   5   9        137.88        138.76        68.81 o
 -11   5   9        609.54        768.40       133.78 o
  -9   5   9         65.84         13.31        33.43 o
  -7   5   9       2979.08       2826.27       205.75 o
  -5   5   9        579.25        563.71        66.72 o
  -3   5   9       5162.16       5378.36       293.67 o
  -1   5   9        196.60        233.58        57.74 o
   1   5   9       4401.90       4470.14       439.91 o
   3   5   9         10.66        -39.36        75.27 o
   5   5   9         12.40        -21.21        70.37 o
   7   5   9        418.76        520.97       190.50 o
   9   5   9        761.87        769.50       236.11 o
  11   5   9        493.79        701.86       214.48 o
  13   5   9       6384.04       6921.89       700.13 o
  15   5   9        447.70        331.93       168.75 o
  17   5   9       2738.80       4001.36       585.69 o
  19   5   9          5.80        192.70       172.35 o
  21   5   9        735.00        784.74       293.36 o
 -26   6   9        290.18        128.59       134.46 o
 -24   6   9        241.72        647.87       240.92 o
 -22   6   9        377.09        390.50       141.24 o
 -20   6   9        390.43        370.49       129.03 o
 -18   6   9         58.80        101.38        73.33 o
 -16   6   9        740.32        742.27       157.94 o
 -14   6   9         22.69         23.82        59.80 o
 -12   6   9         50.90        126.23        57.55 o
 -10   6   9        820.67        917.61       265.04 o
  -8   6   9         54.16         15.56       178.03 o
  -6   6   9       1649.69       1461.65       188.08 o
  -4   6   9        223.04        260.71       121.88 o
  -2   6   9          2.73        -12.11        80.80 o
   0   6   9       1164.37       1061.98       137.99 o
   2   6   9        640.07        792.90       131.43 o
   4   6   9          0.04        346.94       167.98 o
   6   6   9       1956.18       1901.29       378.82 o
   8   6   9        325.11        744.85       250.60 o
  10   6   9        528.31        766.69       242.34 o
  12   6   9         60.22       -151.54       151.54 o
  14   6   9         39.27         -3.71       133.84 o
  16   6   9         19.25         91.18        80.04 o
  18   6   9         40.79        110.64        97.61 o
 -17   7   9       1025.02       1532.30       383.34 o
 -15   7   9        458.93        421.07       206.90 o
 -13   7   9       2207.71       2135.63       438.27 o
 -11   7   9        184.25        254.11       115.05 o
  -9   7   9       2921.51       3008.30       305.72 o
  -7   7   9        115.22        114.15        67.29 o
  -5   7   9        329.86        346.89       161.46 o
  -3   7   9        567.04        303.94       145.19 o
  -1   7   9       1722.67       3290.24       516.10 o
   1   7   9        415.59        378.58       193.87 o
   3   7   9        801.02       1088.17       299.19 o
   5   7   9       2209.54       2968.56       492.51 o
   7   7   9       2412.61       2110.84       424.79 o
   9   7   9        585.25       1042.80       294.15 o
  11   7   9       1137.29       1624.50       392.48 o
  13   7   9        158.25        390.74       146.93 o
  15   7   9         17.29       -188.87       188.87 o
 -12   8   9        281.44        402.87       232.26 o
 -10   8   9        120.71        344.21       192.48 o
  -8   8   9         30.51        209.25       165.61 o
  -6   8   9        487.08        600.99       255.56 o
  -4   8   9         25.73        133.65       150.55 o
  -2   8   9         66.26        292.83       192.95 o
   0   8   9        105.19        163.45       157.56 o
   2   8   9        191.15        378.37       199.60 o
   4   8   9          4.11        207.32       134.01 o
   6   8   9         43.51         68.18       121.60 o
 -30   0  10       1101.07        855.09       308.49 o
 -28   0  10        124.17        360.55       198.11 o
 -26   0  10       2896.04       2803.02       485.25 o
 -24   0  10        735.17        631.40       138.53 o
 -22   0  10       3942.91       4608.70       385.28 o
 -20   0  10        526.25        235.65       194.38 o
 -18   0  10       1172.62       1340.79       188.84 o
 -16   0  10       1617.22       1579.90       202.32 o
 -14   0  10       9429.36       9155.38       460.73 o
 -12   0  10         35.54         -8.68        68.77 o
 -10   0  10       8238.66       8980.10       335.92 o
  -8   0  10         36.19         40.45        39.28 o
  -6   0  10      14964.65      15098.65       346.11 o
  -4   0  10       9496.34       9133.42       254.03 o
  -2   0  10      23269.97      22053.57       471.28 o
   0   0  10         92.32         58.79        35.47 o
   2   0  10      10233.52       9136.38       341.51 o
   4   0  10      14129.79      13354.59       433.47 o
   6   0  10       7830.20       6707.33       299.94 o
   8   0  10       1104.98        758.13       158.47 o
  10   0  10       6030.35       5636.02       309.89 o
  12   0  10       1065.56        974.90       210.75 o
  14   0  10       2891.52       2784.75       364.03 o
  16   0  10       2062.13       1958.51       310.21 o
  18   0  10       6214.51       5835.20       580.10 o
  20   0  10       1522.31       1227.24       278.85 o
  22   0  10       3109.49       3606.35       507.17 o
  24   0  10        819.01        830.06       249.03 o
  26   0  10        920.53       1167.58       323.01 o
  28   0  10        141.09        294.63       195.39 o
 -29   1  10        106.74        149.61       119.04 o
 -27   1  10        510.73        484.01       145.54 o
 -25   1  10        176.99         73.50        43.06 o
 -23   1  10       1404.45       1059.44       123.96 o
 -21   1  10          7.35        -33.79        33.79 o
 -19   1  10       5574.28       5484.07       318.72 o
 -17   1  10         80.36         43.26        41.93 o
 -15   1  10       1966.88       1580.75       240.91 o
 -13   1  10        241.23        142.09        44.25 o
 -11   1  10        137.85        103.25        35.13 o
  -9   1  10       2827.25       2775.45       137.56 o
  -7   1  10       2289.95       2433.60       124.54 o
  -5   1  10       3088.86       2911.82       148.74 o
  -3   1  10        717.61        590.22        52.70 o
  -1   1  10       2244.16       2258.01        92.80 o
   1   1  10       2000.16       2114.48       112.17 o
   3   1  10        138.41        159.13        37.88 o
   5   1  10          2.51         59.51        37.53 o
   7   1  10        866.20        801.34        79.44 o
   9   1  10        160.92        204.81        58.91 o
  11   1  10        330.48        364.35        76.89 o
  13   1  10       1256.45       1223.72       133.16 o
  15   1  10         54.21         45.98        55.87 o
  17   1  10        227.45        233.47        87.83 o
  19   1  10         54.46        -10.85        56.88 o
  21   1  10          3.96         46.56        84.04 o
  23   1  10          1.91        -62.30        62.30 o
  25   1  10        203.88        314.87       133.95 o
  27   1  10        347.47        484.54       192.98 o
  29   1  10        110.07        332.59       199.22 o
 -30   2  10        560.13        566.39       240.15 o
 -28   2  10        221.18        283.60       548.54 o
 -26   2  10        108.25        258.29       116.27 o
 -24   2  10       1057.47        891.93       270.98 o
 -22   2  10       1328.68       1301.50       302.11 o
 -20   2  10       3407.70       3307.89       453.97 o
 -18   2  10        156.38        180.63        58.35 o
 -16   2  10       1263.16       1553.68       162.16 o
 -14   2  10        196.71        281.56        67.54 o
 -12   2  10       8406.95       8100.16       288.52 o
 -10   2  10       3957.97       4011.78       238.97 o
  -8   2  10        140.03        145.52        29.87 o
  -6   2  10        628.26        576.79        63.21 o
  -4   2  10       1429.00       1438.34        80.87 o
  -2   2  10       6555.70       6909.23       295.70 o
   0   2  10       7923.01       7379.28       644.06 o
   2   2  10        293.88        231.40        95.79 o
   4   2  10       2611.32       2227.34       158.62 o
   6   2  10       2609.29       2560.04       174.55 o
   8   2  10       4158.16       4052.83       245.55 o
  10   2  10       1249.64       1302.04       122.41 o
  12   2  10        447.04        449.84        61.10 o
  14   2  10       1648.13       1409.75       113.43 o
  16   2  10       2983.72       3263.44       204.89 o
  18   2  10       1260.47       1404.40       203.83 o
  20   2  10       1063.61       1014.93       192.08 o
  22   2  10        385.86        377.86       130.23 o
  24   2  10        239.32        362.36       114.30 o
  26   2  10        777.36        985.52       209.78 o
  28   2  10        237.09        311.56       178.20 o
 -29   3  10         22.42        -94.63        94.63 o
 -27   3  10          9.85        -10.12       142.45 o
 -25   3  10          2.29        163.09       140.22 o
 -23   3  10         76.31        -10.09        71.26 o
 -21   3  10        467.89        355.05       184.62 o
 -19   3  10          4.02         28.98        94.93 o
 -17   3  10        110.37        361.86       100.94 o
 -15   3  10       3092.95       2987.88       280.85 o
 -13   3  10        101.89        278.29        84.60 o
 -11   3  10         27.08        157.88        65.21 o
  -9   3  10          2.39          9.53        23.45 o
  -7   3  10        175.93        180.44        38.05 o
  -5   3  10        316.74        275.16        44.58 o
  -3   3  10        409.19        355.86        54.81 o
  -1   3  10       1186.07       1218.13       229.71 o
   1   3  10         47.86        -39.65        54.38 o
   3   3  10       5252.17       4844.50       458.45 o
   5   3  10       2458.43       2508.78       335.62 o
   7   3  10          1.65          0.76        22.62 o
   9   3  10        772.95        637.26        61.99 o
  11   3  10        308.91        196.64        43.09 o
  13   3  10        112.12        208.20       204.34 o
  15   3  10         32.42        -28.14        60.73 o
  17   3  10        797.21        596.56       164.78 o
  19   3  10        320.99        404.04       116.84 o
  21   3  10        196.46        135.71        86.63 o
  23   3  10        863.88       1013.91       202.44 o
 -28   4  10         23.22       -139.29       139.29 o
 -26   4  10        463.63        712.04       237.76 o
 -24   4  10        584.10        693.73       235.45 o
 -22   4  10       2696.64       3055.20       487.25 o
 -20   4  10        496.52        383.63       129.82 o
 -18   4  10        562.55        528.18       131.67 o
 -16   4  10       1489.58       1845.11       301.12 o
 -14   4  10        647.79        711.08       136.47 o
 -12   4  10        671.36        753.42       100.55 o
 -10   4  10       2000.57       1673.28       138.51 o
  -8   4  10        797.07        849.80       132.53 o
  -6   4  10      13831.79      13508.71       963.21 o
  -4   4  10       6295.37       6520.27       494.48 o
  -2   4  10       7190.13       6715.35       555.27 o
   0   4  10        875.04       1255.93       248.98 o
   2   4  10         14.19          4.61        72.73 o
   4   4  10         24.37        101.70        99.07 o
   6   4  10       1316.53       1384.05       285.54 o
   8   4  10        163.13         60.45        97.20 o
  10   4  10       6724.27       7134.75       647.48 o
  12   4  10          9.75         16.23        30.60 o
  14   4  10       5793.67       5462.96       329.58 o
  16   4  10       1045.99        982.06       267.98 o
  18   4  10       1194.75        782.99       256.89 o
  20   4  10        489.25        852.97       296.44 o
  22   4  10        657.05       1012.62       302.19 o
 -27   5  10          4.55         64.61        76.29 o
 -25   5  10        111.15        -16.69        87.81 o
 -23   5  10        113.07         -6.33        80.55 o
 -21   5  10          0.01         52.63        51.90 o
 -19   5  10        696.17        625.36       146.10 o
 -17   5  10       1091.27       1399.10       297.94 o
 -15   5  10         49.09         24.07        35.58 o
 -13   5  10         55.27         -4.37        55.25 o
 -11   5  10         90.01        111.05        73.42 o
  -9   5  10        359.11        362.00        82.58 o
  -7   5  10         23.74         20.84        53.58 o
  -5   5  10       1272.64       1037.19       282.99 o
  -3   5  10         22.73        107.15        55.17 o
  -1   5  10         95.08         98.55        33.88 o
   1   5  10       1179.39       1143.55        93.39 o
   3   5  10        550.69        560.67       202.90 o
   5   5  10        130.18         12.58        82.00 o
   7   5  10       1833.43       1677.07       336.32 o
   9   5  10        391.76        607.82       222.75 o
  11   5  10        858.80        574.34       195.81 o
  13   5  10        245.87        357.59       176.13 o
  15   5  10        946.53       1047.35       198.12 o
  17   5  10        215.39        189.98       154.25 o
  19   5  10         39.65        337.96       178.24 o
 -20   6  10        178.59         80.96       109.83 o
 -18   6  10        265.74        271.21       155.26 o
 -16   6  10        148.75        -88.78       119.49 o
 -14   6  10        455.71        534.18       210.83 o
 -12   6  10         45.27         29.25        79.15 o
 -10   6  10        777.95        667.46       233.50 o
  -8   6  10        497.23        563.11       120.20 o
  -6   6  10       2666.26       2552.51       235.34 o
  -4   6  10        294.50        634.32       201.99 o
  -2   6  10        256.62        529.28        98.73 o
   0   6  10       1980.07       2218.16       391.64 o
   2   6  10        550.25        569.22       205.55 o
   4   6  10       2314.62       2832.73       455.56 o
   6   6  10       1802.47       2072.99       400.39 o
   8   6  10       1948.69       2560.62       446.91 o
  10   6  10       3716.64       4731.75       603.55 o
  12   6  10       1289.52        798.79       250.62 o
  14   6  10       1761.17       1964.04       291.86 o
  16   6  10        422.18        276.55       195.89 o
  18   6  10          8.73        183.85       134.47 o
 -17   7  10         25.45        -31.82       106.94 o
 -15   7  10         64.41        153.12       165.04 o
 -13   7  10         21.53        265.95       172.13 o
 -11   7  10          0.14        -86.96       131.14 o
  -9   7  10        601.88        334.55       180.49 o
  -7   7  10        179.68         49.28       111.53 o
  -5   7  10          5.37       -177.07       177.07 o
  -3   7  10        719.60        810.24       283.66 o
  -1   7  10          1.88        -97.79        97.79 o
   1   7  10        229.33        379.01       184.68 o
   3   7  10         92.68        -74.41       147.22 o
   5   7  10          2.53        119.06       158.84 o
   7   7  10        278.78         15.90        87.66 o
   9   7  10        223.53        281.15       178.66 o
  11   7  10        180.14        246.40       129.47 o
  13   7  10        189.47        258.69        84.74 o
 -10   8  10        298.88        362.88       184.94 o
  -8   8  10        374.11        526.28       243.50 o
  -6   8  10        105.49        160.00       138.15 o
  -4   8  10        401.29        567.70       255.15 o
  -2   8  10          5.12        209.39       208.58 o
   0   8  10       1528.00       1904.47       421.25 o
   2   8  10        213.46        305.29       190.43 o
   4   8  10        415.90        669.71       285.23 o
 -29   1  11        260.49        371.55       400.36 o
 -27   1  11        400.48        536.63       163.03 o
 -25   1  11         39.44         90.87        64.23 o
 -23   1  11       1082.85       1122.04       135.68 o
 -21   1  11       2760.60       3175.30       253.65 o
 -19   1  11         80.95        158.56       102.93 o
 -17   1  11       1802.63       1681.57       212.47 o
 -15   1  11        445.46        531.57        96.30 o
 -13   1  11       1789.86       1780.55       164.79 o
 -11   1  11        755.52        758.46       102.38 o
  -9   1  11       1303.44       1342.23       110.43 o
  -7   1  11       1707.78       1526.79        99.37 o
  -5   1  11       2602.17       2349.54       116.14 o
  -3   1  11       4248.81       3959.88       123.71 o
  -1   1  11      13884.58      13818.64       296.49 o
   1   1  11       6110.99       6465.67       211.11 o
   3   1  11       2420.01       2199.49       120.48 o
   5   1  11       3318.19       3398.61       146.41 o
   7   1  11       2346.58       2445.66       115.89 o
   9   1  11         10.59        125.40        64.40 o
  11   1  11       1606.63       1657.98       145.69 o
  13   1  11       1994.50       1979.69       162.51 o
  15   1  11       2422.10       2469.43       182.99 o
  17   1  11       1476.64       1073.41       177.53 o
  19   1  11       2238.62       2574.89       409.90 o
  21   1  11        718.72        675.99       203.48 o
  23   1  11        565.26        613.96       156.12 o
  25   1  11         93.21        334.47       133.33 o
  27   1  11        378.09        517.65       206.08 o
 -30   2  11         88.76        111.33       121.26 o
 -28   2  11        201.31        314.73       182.38 o
 -26   2  11       1142.53       1109.43       301.73 o
 -24   2  11         40.75         30.52       130.04 o
 -22   2  11         86.02         28.44       101.52 o
 -20   2  11        274.76        135.43       130.89 o
 -18   2  11         55.62         52.37        43.05 o
 -16   2  11         66.68         44.72        37.38 o
 -14   2  11       1104.65        799.74       115.85 o
 -12   2  11        240.65        125.16        53.97 o
 -10   2  11        701.14        748.07        73.19 o
  -8   2  11        535.82        670.68        75.42 o
  -6   2  11        152.99        175.23        33.87 o
  -4   2  11        535.68        673.08        61.30 o
  -2   2  11        234.26        253.53        51.27 o
   0   2  11       1016.04        901.73        98.48 o
   2   2  11        263.20        283.33       121.90 o
   4   2  11         40.51         17.86        53.45 o
   6   2  11       1243.39       1154.24       122.13 o
   8   2  11         40.43         93.72        33.82 o
  10   2  11       2330.74       2278.10       217.51 o
  12   2  11          0.07         19.93        25.69 o
  14   2  11        125.89        164.60        58.86 o
  16   2  11        491.31        532.01        87.05 o
  18   2  11          4.27         -7.18        79.81 o
  20   2  11          1.21        -35.54        76.60 o
  22   2  11         66.82         24.73        82.44 o
  24   2  11          1.66         52.76        85.54 o
  26   2  11        368.18        354.17       166.16 o
 -29   3  11        193.16        268.40       187.71 o
 -27   3  11        889.84        791.14       270.75 o
 -25   3  11        216.31        135.06       110.98 o
 -23   3  11       2201.13       1706.87       351.00 o
 -21   3  11       1008.04       1196.31       212.32 o
 -19   3  11       3475.69       3915.92       357.65 o
 -17   3  11       1975.17       2357.30       503.44 o
 -15   3  11       2819.58       3072.86       285.90 o
 -13   3  11         45.04         91.22        59.55 o
 -11   3  11       2724.22       2604.50       154.95 o
  -9   3  11       1838.47       1704.40       114.97 o
  -7   3  11       5631.33       5877.78       270.74 o
  -5   3  11       1362.75       1277.13        89.76 o
  -3   3  11       8729.16       8345.81      1245.93 o
  -1   3  11       1452.84       1227.23       231.59 o
   1   3  11       3792.78       3635.96       404.85 o
   3   3  11        158.20         56.40        92.51 o
   5   3  11        486.55        752.68       203.56 o
   7   3  11         16.72         14.18        17.41 o
   9   3  11       6228.20       6500.53       567.55 o
  11   3  11       1158.71       1003.42       135.12 o
  13   3  11       4904.81       4749.91       310.30 o
  15   3  11        422.38        546.30        88.82 o
  17   3  11       3584.38       3758.49       319.30 o
  19   3  11        512.81        395.17       118.83 o
  21   3  11       1874.99       1573.52       369.44 o
  23   3  11         99.04        140.03       150.50 o
 -28   4  11          1.74         15.96       104.69 o
 -26   4  11          6.29        156.11       129.89 o
 -24   4  11         43.56        -75.66        75.66 o
 -22   4  11         66.22         48.12       130.57 o
 -20   4  11          2.22        -10.84        84.72 o
 -18   4  11        186.57        290.47       295.79 o
 -16   4  11       4054.20       3933.14       337.53 o
 -14   4  11         67.28         78.15        52.25 o
 -12   4  11        100.08         29.48        34.90 o
 -10   4  11        265.07        313.51        63.72 o
  -8   4  11        582.60        587.71        95.48 o
  -6   4  11          3.28        -21.38        50.71 o
  -4   4  11        466.76        523.52        54.96 o
  -2   4  11        598.89        620.36       199.23 o
   0   4  11         10.64         16.58        65.80 o
   2   4  11        328.38        202.41       106.99 o
   4   4  11       5940.96       6620.09       605.50 o
   6   4  11        288.83        413.13       158.41 o
   8   4  11       1803.00       2149.28       351.09 o
  10   4  11       1544.69       2052.21       358.78 o
  12   4  11          8.40         29.98        54.93 o
  14   4  11        906.58       1085.97       194.77 o
  16   4  11         67.31        -28.74        92.02 o
  18   4  11        664.69        833.02       274.01 o
  20   4  11        199.28        167.37       141.33 o
  22   4  11        132.37        147.34       196.58 o
 -27   5  11         35.85        204.04       118.16 o
 -25   5  11       1171.11       1347.40       329.77 o
 -23   5  11         69.54         90.97        58.36 o
 -21   5  11       1158.78       1465.00       234.08 o
 -19   5  11         35.21        123.71        77.39 o
 -17   5  11          5.32         25.83        56.57 o
 -15   5  11         35.31         52.81        70.32 o
 -13   5  11       2693.93       2808.85       266.39 o
 -11   5  11        143.39        153.30       109.22 o
  -9   5  11       1475.35       1477.79       161.52 o
  -7   5  11        676.98        713.19       226.56 o
  -5   5  11       2976.79       2912.41       355.55 o
  -3   5  11        329.60        224.24        92.10 o
  -1   5  11       1742.40       2228.80       372.74 o
   1   5  11         33.06        -69.36        74.50 o
   3   5  11       2792.48       3363.10       464.11 o
   5   5  11        718.31        822.23       251.45 o
   7   5  11       5109.33       4762.91       566.52 o
   9   5  11        497.54        145.68       121.44 o
  11   5  11       1179.69       1167.14       284.89 o
  13   5  11       1047.50       1051.97       284.41 o
  15   5  11        913.07        846.87       176.64 o
  17   5  11        102.49        108.74       256.65 o
  19   5  11        285.51        666.70       258.36 o
 -20   6  11        267.13       -107.66       163.22 o
 -18   6  11        927.32        939.33       304.08 o
 -16   6  11         12.41        -42.60        75.40 o
 -14   6  11          3.75        174.27       185.47 o
 -12   6  11        412.43        452.92       176.07 o
 -10   6  11          0.34          0.77       148.52 o
  -8   6  11       1171.18       1145.91       164.12 o
  -6   6  11        400.65        721.22       232.64 o
  -4   6  11        249.36        643.54       227.00 o
  -2   6  11        216.33        456.80       196.44 o
   0   6  11         35.81        149.79       129.66 o
   2   6  11        534.20        229.84       117.28 o
   4   6  11         37.94        -47.50       119.05 o
   6   6  11          7.36       -135.36       135.36 o
   8   6  11        526.82       1065.62       305.15 o
  10   6  11        392.93        450.09       205.55 o
  12   6  11         44.44        134.16       145.83 o
  14   6  11        490.37        224.53        92.04 o
  16   6  11         33.35        -55.24        76.64 o
 -15   7  11        914.86       1000.94       334.08 o
 -13   7  11        344.37        251.68       153.90 o
 -11   7  11       1859.59       2217.28       459.32 o
  -9   7  11         30.30        419.69       193.76 o
  -7   7  11        970.05       1192.95       314.49 o
  -5   7  11        279.68        598.01       244.02 o
  -3   7  11       2479.62       2959.74       502.15 o
  -1   7  11         47.36         31.27       123.03 o
   1   7  11       1149.31       2564.42       478.23 o
   3   7  11        951.60       1625.36       376.55 o
   5   7  11        382.20        742.71       268.06 o
   7   7  11        247.77        160.10       138.69 o
   9   7  11       1536.96       1591.63       385.85 o
  11   7  11          6.42        -13.08        91.92 o
  -6   8  11        141.90         98.96       189.75 o
  -4   8  11         19.99       -112.54       112.54 o
  -2   8  11         94.73        225.55       167.88 o
   0   8  11          6.60        255.84       175.78 o
 -28   0  12        130.16        278.07       204.56 o
 -26   0  12        107.61        179.37        96.27 o
 -24   0  12       1105.55       1263.68       204.49 o
 -22   0  12         24.36        -39.09       135.14 o
 -20   0  12       2475.27       2704.26       287.32 o
 -18   0  12       2028.11       2410.60       309.44 o
 -16   0  12       4633.26       4495.98       490.42 o
 -14   0  12       7684.79       7491.19       632.53 o
 -12   0  12       6146.02       5910.18       562.41 o
 -10   0  12       1136.00       1068.41       151.24 o
  -8   0  12       5637.20       5604.07       263.96 o
  -6   0  12       3286.70       3089.33       162.73 o
  -4   0  12      15226.37      14095.88       389.62 o
  -2   0  12       1063.00        996.36        95.40 o
   0   0  12      11303.38      10714.75       407.92 o
   2   0  12       3571.75       3660.57       232.73 o
   4   0  12       6174.68       6440.27       311.32 o
   6   0  12        354.70        364.88        79.63 o
   8   0  12       5174.11       5351.67       333.26 o
  10   0  12       1026.32        906.11       133.85 o
  12   0  12        147.54        123.10        61.72 o
  14   0  12        246.20        321.02       126.05 o
  16   0  12       4020.34       3296.01       431.16 o
  18   0  12        464.22        444.35       157.56 o
  20   0  12       2469.41       2624.61       430.30 o
  22   0  12       1492.75       1917.27       380.69 o
  24   0  12        692.88        499.34       201.84 o
  26   0  12         43.27        168.14       143.56 o
 -29   1  12        168.33        261.53       133.77 o
 -27   1  12         14.44        -17.77       117.97 o
 -25   1  12         61.28        133.52       107.15 o
 -23   1  12         57.23        143.98        69.76 o
 -21   1  12        217.27        175.51        81.27 o
 -19   1  12        774.62        686.57       140.31 o
 -17   1  12        154.87        141.19        63.00 o
 -15   1  12         16.88         31.32        73.00 o
 -13   1  12         68.53         77.29        54.15 o
 -11   1  12       1421.11       1743.72       156.32 o
  -9   1  12       2695.83       2738.76       159.77 o
  -7   1  12        798.57        873.38        85.44 o
  -5   1  12         56.70         56.49        34.90 o
  -3   1  12      10613.18      10759.88       254.47 o
  -1   1  12       1274.36       1337.62        91.36 o
   1   1  12       1979.09       1910.40       129.77 o
   3   1  12       2950.98       2813.02       132.06 o
   5   1  12        405.91        417.20        53.82 o
   7   1  12       1544.14       1612.65        97.96 o
   9   1  12        106.63        171.39        56.89 o
  11   1  12       3891.24       3534.70       221.68 o
  13   1  12        777.33        759.84       104.60 o
  15   1  12         48.19         38.64        40.03 o
  17   1  12       1237.22       1279.27       316.01 o
  19   1  12         20.85        -33.91        77.71 o
  21   1  12         30.44        115.41        86.07 o
  23   1  12        189.12        145.15       111.61 o
  25   1  12        296.16        297.25       128.35 o
  27   1  12         75.39        470.66       207.64 o
 -28   2  12        135.23        -24.90        90.44 o
 -26   2  12        816.29       1259.57       341.96 o
 -24   2  12        634.40        508.69       209.40 o
 -22   2  12       1854.82       1788.58       353.75 o
 -20   2  12        990.25        930.76       222.02 o
 -18   2  12        794.28        698.65       131.96 o
 -16   2  12        429.51        366.67        88.79 o
 -14   2  12       3284.17       3588.84       245.27 o
 -12   2  12        686.43        878.27       147.51 o
 -10   2  12        739.85        630.16        79.55 o
  -8   2  12        229.42        189.17        42.23 o
  -6   2  12       4330.20       4237.88       194.68 o
  -4   2  12        572.33        689.81        63.57 o
  -2   2  12       7195.87       7018.00       360.87 o
   0   2  12        711.81        817.54        85.83 o
   2   2  12       7716.99       7760.71       552.10 o
   4   2  12         28.23         75.99        41.80 o
   6   2  12       6153.55       6384.69       450.66 o
   8   2  12         30.23         42.38        15.59 o
  10   2  12       2663.07       2760.88       182.69 o
  12   2  12       2219.46       2294.09       178.57 o
  14   2  12       6574.82       6711.16       316.78 o
  16   2  12       1258.87       1414.57       156.43 o
  18   2  12       2530.67       2869.57       291.60 o
  20   2  12        104.05        131.61        87.97 o
  22   2  12       1307.85       1244.90       221.04 o
  24   2  12         46.44          6.06       121.22 o
 -29   3  12         26.99         47.88       115.04 o
 -27   3  12          4.21        313.47       189.17 o
 -25   3  12         37.63        -91.24        94.64 o
 -23   3  12        324.43        360.04       167.04 o
 -21   3  12        345.98        482.33       255.33 o
 -19   3  12          0.84        113.44       188.74 o
 -17   3  12       1453.90       1380.43       355.13 o
 -15   3  12       1894.53       1616.98       209.44 o
 -13   3  12        311.90        506.81       205.19 o
 -11   3  12        380.19        263.21        51.47 o
  -9   3  12         11.40          3.11        30.25 o
  -7   3  12        252.55        231.98        44.92 o
  -5   3  12          1.29          5.82        15.76 o
  -3   3  12        319.76        285.22        50.29 o
  -1   3  12         41.45        275.48       128.77 o
   1   3  12       1571.95       1826.78       297.34 o
   3   3  12       1641.57       1376.57       261.57 o
   5   3  12       4946.47       5319.53       508.07 o
   7   3  12         80.28        104.16        35.45 o
   9   3  12        662.74        640.98       135.82 o
  11   3  12       1427.08       1400.95       150.13 o
  13   3  12        490.52        374.38        82.12 o
  15   3  12        435.53        405.82        91.95 o
  17   3  12         79.54        275.08       181.62 o
  19   3  12        174.40        353.91       171.30 o
  21   3  12        755.17        850.42       277.37 o
  23   3  12        105.17         63.79        73.74 o
 -28   4  12        242.85        420.06       205.90 o
 -26   4  12         73.59        483.72       214.54 o
 -24   4  12       1212.99       1056.56       272.80 o
 -22   4  12        546.49        737.90       187.59 o
 -20   4  12        638.35        862.29       180.11 o
 -18   4  12       1351.33       1373.57       214.68 o
 -16   4  12        936.92       1069.25       178.64 o
 -14   4  12       2327.53       2220.53       304.24 o
 -12   4  12        935.68       1026.50       156.76 o
 -10   4  12        628.25        629.60        87.21 o
  -8   4  12       1367.38       1308.48       173.06 o
  -6   4  12       1362.51       1401.76       138.77 o
  -4   4  12       4180.08       3428.77       217.00 o
  -2   4  12       1139.16        659.25       190.93 o
   0   4  12         58.95        -79.04        79.04 o
   2   4  12       2667.03       3384.46       436.61 o
   4   4  12        168.64        344.42       156.34 o
   6   4  12       3801.19       4265.17       503.13 o
   8   4  12        935.35       1417.75       297.74 o
  10   4  12        234.42        194.17       147.06 o
  12   4  12       1333.73       1384.79       306.23 o
  14   4  12        312.94        368.77       138.75 o
  16   4  12       1136.57       1209.65       219.45 o
  18   4  12        606.46        539.63       233.81 o
  20   4  12        294.90        655.70       264.27 o
 -27   5  12        271.47        268.30       147.66 o
 -25   5  12         37.08        -75.34       151.48 o
 -23   5  12          0.22        -69.32        86.65 o
 -21   5  12         40.10         35.33       146.95 o
 -19   5  12         26.16         21.24        62.55 o
 -17   5  12         26.87        133.12        72.75 o
 -15   5  12       1535.98       1656.31       478.50 o
 -13   5  12          5.02         37.35        78.80 o
 -11   5  12         58.81        251.78       178.59 o
  -9   5  12        307.72        306.69       173.92 o
  -7   5  12        284.15        530.11       209.72 o
  -5   5  12        277.11        237.38        51.77 o
  -3   5  12          9.36        189.08       116.63 o
  -1   5  12       1057.53       1209.04       279.71 o
   1   5  12         23.22        -37.32        85.65 o
   3   5  12        647.34        776.94       226.16 o
   5   5  12        946.09        800.78       236.36 o
   7   5  12          4.60       -100.75       100.75 o
   9   5  12        106.14        162.69       125.21 o
  11   5  12         68.86         68.93        79.33 o
  13   5  12        205.35         -5.62       120.46 o
  15   5  12         32.29         33.08        56.06 o
  17   5  12        216.86        203.52       117.34 o
  19   5  12        125.75        125.87       129.29 o
 -18   6  12        697.52       1093.59       330.86 o
 -16   6  12         80.37       -187.04       187.04 o
 -14   6  12         59.06        224.29       188.00 o
 -12   6  12       1142.82       1895.04       410.71 o
 -10   6  12       1433.53       1574.48       358.63 o
  -8   6  12       2127.88       2119.59       410.33 o
  -6   6  12         14.58        -61.94       116.13 o
  -4   6  12       1899.29       2039.17       392.49 o
  -2   6  12       1135.99       1448.15       334.55 o
   0   6  12       1951.63       2331.49       424.53 o
   2   6  12       1197.69       1805.21       367.64 o
   4   6  12        830.01       1086.88       304.28 o
   6   6  12        734.94       1138.75       303.82 o
   8   6  12       1589.71       1905.42       397.41 o
  10   6  12        710.43        752.49       264.92 o
  12   6  12        997.77       1976.35       410.42 o
  14   6  12         52.59         26.80       160.61 o
 -13   7  12        169.26        173.13       193.77 o
 -11   7  12        255.76        235.81       167.52 o
  -9   7  12          2.09        154.25       181.64 o
  -7   7  12          0.03       -141.14       141.14 o
  -5   7  12        267.18        441.51       214.40 o
  -3   7  12        131.45        180.60       115.06 o
  -1   7  12         58.28        165.09       174.67 o
   1   7  12         40.74        255.94       161.15 o
   3   7  12        106.35        153.06       144.56 o
   5   7  12         52.71        168.73       106.58 o
   7   7  12          0.29        331.95       203.40 o
   9   7  12        258.40        266.08       180.59 o
 -29   1  13         22.79        366.05       232.67 o
 -27   1  13        257.87        220.90       164.07 o
 -25   1  13         35.01         81.07        54.33 o
 -23   1  13       1221.34       1500.35       180.76 o
 -21   1  13        445.64        538.60       101.94 o
 -19   1  13       1782.13       2017.90       282.45 o
 -17   1  13        865.32        891.40       228.80 o
 -15   1  13       2985.62       3245.96       331.64 o
 -13   1  13       4177.42       4463.18       349.38 o
 -11   1  13       2256.93       2150.61       236.18 o
  -9   1  13         98.63         40.80        51.91 o
  -7   1  13        153.57        192.39        43.60 o
  -5   1  13       1377.30       1375.84        94.41 o
  -3   1  13       6159.63       6284.04       169.04 o
  -1   1  13       2055.42       1934.35       160.93 o
   1   1  13       4202.89       4282.75       251.22 o
   3   1  13       4227.95       4143.38       167.26 o
   5   1  13       2370.04       2385.87       137.99 o
   7   1  13       1082.68       1051.51        82.14 o
   9   1  13        818.76        856.48        83.26 o
  11   1  13         71.39         53.38        37.63 o
  13   1  13        232.82        267.64        66.95 o
  15   1  13       1715.04       1805.01       291.39 o
  17   1  13       3543.19       3141.14       304.21 o
  19   1  13        933.98       1023.22       179.26 o
  21   1  13        755.90        948.72       195.66 o
  23   1  13        367.76        442.32       139.08 o
  25   1  13       1282.92       1158.28       242.93 o
 -28   2  13        129.31        189.04       109.50 o
 -26   2  13        279.72        408.48       226.71 o
 -24   2  13         28.82         -2.74       104.73 o
 -22   2  13        424.42        465.91       178.41 o
 -20   2  13          0.13        -10.41       137.69 o
 -18   2  13        586.12        627.47       117.31 o
 -16   2  13          1.11        -20.17        36.47 o
 -14   2  13        903.54       1243.05       340.05 o
 -12   2  13       2636.84       2447.04       262.32 o
 -10   2  13        321.85        324.36        60.94 o
  -8   2  13        319.02        341.64        53.58 o
  -6   2  13          8.92         23.51        27.32 o
  -4   2  13        670.26        529.89        56.64 o
  -2   2  13        814.95        885.83        99.46 o
   0   2  13        172.25        185.87        45.53 o
   2   2  13       1379.43       1502.37       241.44 o
   4   2  13        579.55        634.29        94.08 o
   6   2  13        615.30        718.04       153.45 o
   8   2  13       1440.36       1162.43       228.04 o
  10   2  13       1487.12       1580.99       103.00 o
  12   2  13         88.68        139.58        63.19 o
  14   2  13        142.39        238.20        63.66 o
  16   2  13        405.60        374.55       109.12 o
  18   2  13          2.87        -16.26        96.02 o
  20   2  13         15.91         73.07        87.47 o
  22   2  13         21.87        123.42       179.95 o
  24   2  13        415.83         97.92       101.74 o
 -29   3  13        537.67       2634.69       490.46 o
 -27   3  13          4.41        -74.94       121.67 o
 -25   3  13       1104.51       1166.92       315.34 o
 -23   3  13        375.24         62.42        61.66 o
 -21   3  13       2377.10       2689.93       318.16 o
 -19   3  13        464.87        747.20       297.30 o
 -17   3  13        488.95        446.55       115.79 o
 -15   3  13         72.13         26.76        59.24 o
 -13   3  13        796.37        865.01       147.69 o
 -11   3  13       1924.90       1753.05       192.31 o
  -9   3  13        110.81         89.15        41.71 o
  -7   3  13       1168.66       1397.19       216.40 o
  -5   3  13       4455.01       4335.87       161.83 o
  -3   3  13       3757.09       3431.48       261.46 o
  -1   3  13       3738.09       3704.51       421.90 o
   1   3  13       1199.58       1849.00       377.24 o
   3   3  13         47.46        -45.93        71.58 o
   5   3  13       2151.69       1724.53       551.99 o
   7   3  13       2353.36       2541.94       238.82 o
   9   3  13       5810.23       5715.17       654.98 o
  11   3  13        352.66        357.54        74.61 o
  13   3  13        307.45        379.29        98.18 o
  15   3  13       2368.74       2654.31       242.74 o
  17   3  13        464.08        459.29       220.23 o
  19   3  13       1203.19       1244.31       336.17 o
  21   3  13         12.09         23.64        79.87 o
 -28   4  13         30.69        113.36       150.31 o
 -26   4  13         18.81         67.62       103.48 o
 -24   4  13        301.94        492.83       232.01 o
 -22   4  13        271.96        315.84       172.82 o
 -20   4  13          9.54        -43.76       120.32 o
 -18   4  13        913.13        751.41       161.78 o
 -16   4  13         85.50         71.51        55.75 o
 -14   4  13         14.56         92.58        68.33 o
 -12   4  13         28.87        141.73        58.98 o
 -10   4  13        349.62        457.14       197.53 o
  -8   4  13        598.01        585.40       102.83 o
  -6   4  13        983.96        959.19       109.11 o
  -4   4  13       1309.08       1273.95       272.51 o
  -2   4  13         25.79         79.77       115.73 o
   0   4  13        248.71        206.10       118.19 o
   2   4  13        864.29        715.32       213.67 o
   4   4  13        794.48        515.38       172.23 o
   6   4  13        880.95        816.67       251.51 o
   8   4  13        234.96        320.98       160.12 o
  10   4  13        316.02       -126.73       126.73 o
  12   4  13        409.93        136.88       146.04 o
  14   4  13         28.94        258.69       122.84 o
  16   4  13          7.52         15.65        97.06 o
  18   4  13        561.28        313.98       113.37 o
 -21   5  13        269.34        350.38       211.22 o
 -19   5  13        196.16        384.73       193.93 o
 -17   5  13         59.25         83.94       140.98 o
 -15   5  13       3283.40       4668.35       631.49 o
 -13   5  13         10.13        119.63       117.39 o
 -11   5  13       2610.86       2427.13       436.35 o
  -9   5  13        201.49        173.19       129.55 o
  -7   5  13       2353.14       2732.36       431.83 o
  -5   5  13        141.98        291.84       152.58 o
  -3   5  13        613.75        725.48       223.54 o
  -1   5  13       1143.41       1764.63       347.15 o
   1   5  13       1120.23       1325.57       312.48 o
   3   5  13        562.29        411.09       181.13 o
   5   5  13       6033.26       7022.68       699.69 o
   7   5  13        222.56        390.19       180.75 o
   9   5  13       2058.05       2396.76       411.92 o
  11   5  13         38.82        160.35       146.04 o
  13   5  13        985.00        729.41       247.43 o
  15   5  13        174.16        248.74       112.13 o
  17   5  13        395.19        219.69       164.83 o
 -18   6  13        400.65        418.36       224.67 o
 -16   6  13          3.03        365.26       216.94 o
 -14   6  13         36.12        -31.02        98.66 o
 -12   6  13        639.38        751.66       257.89 o
 -10   6  13        440.04        568.16       224.58 o
  -8   6  13        864.52        962.89       277.24 o
  -6   6  13         90.19        110.00       130.12 o
  -4   6  13        830.12        899.38       268.77 o
  -2   6  13        303.74        123.38       121.02 o
   0   6  13        616.39        402.54       194.10 o
   2   6  13        869.65       1355.77       333.24 o
   4   6  13        207.41        274.49       180.39 o
   6   6  13          3.39         42.41       114.25 o
   8   6  13        999.83        943.57       300.06 o
  10   6  13        182.95        323.77       183.14 o
  12   6  13        783.74        566.14       204.49 o
  14   6  13        249.39        662.77       253.40 o
 -11   7  13         73.51        143.96       175.29 o
  -9   7  13       1054.56       1282.94       363.53 o
  -7   7  13         64.56       -114.12       147.65 o
  -5   7  13       1960.18       3324.43       551.41 o
  -3   7  13         42.56       -115.24       140.19 o
  -1   7  13       2634.59       2750.58       502.79 o
   1   7  13         30.97        294.50       120.59 o
   3   7  13        211.29        156.90       129.72 o
   5   7  13         10.61         52.26       132.21 o
   7   7  13        912.24       1580.12       385.11 o
 -26   0  14         10.03        100.93        86.39 o
 -24   0  14         46.32        327.64       162.76 o
 -22   0  14       3695.53       3498.32       478.86 o
 -20   0  14       1250.57       1406.05       308.90 o
 -18   0  14       6144.49       7087.40       678.32 o
 -16   0  14       2589.01       2699.57       412.04 o
 -14   0  14       5352.17       5897.63       606.96 o
 -12   0  14       1812.97       2137.94       366.52 o
 -10   0  14       2316.30       2673.71       258.63 o
  -8   0  14       7592.28       7704.88       437.12 o
  -6   0  14       3053.93       3313.42       204.98 o
  -4   0  14        626.92        667.66        88.66 o
  -2   0  14      14367.34      14933.39       537.70 o
   0   0  14        311.17        349.53       105.71 o
   2   0  14        937.66        882.53       123.66 o
   4   0  14        140.39        226.50        63.12 o
   6   0  14       3516.48       3137.84       233.90 o
   8   0  14        521.40        480.61        98.85 o
  10   0  14       1040.14       1029.83       120.19 o
  12   0  14       1083.67        952.94       116.67 o
  14   0  14       4046.49       4090.79       481.27 o
  16   0  14        579.35        797.53       219.78 o
  18   0  14       6300.81       6736.82       665.97 o
  20   0  14        846.45        833.10       242.10 o
  22   0  14        212.53        188.93       120.82 o
  24   0  14        202.37        338.91       175.64 o
 -27   1  14         90.32        450.58       227.62 o
 -25   1  14         97.39        -28.89        43.90 o
 -23   1  14         21.01         16.78        78.15 o
 -21   1  14        479.02        526.53       113.01 o
 -19   1  14        210.99        142.13        90.62 o
 -17   1  14         33.77        -39.51        65.72 o
 -15   1  14        157.56        286.29        85.45 o
 -13   1  14        217.09        262.09       105.45 o
 -11   1  14       3215.60       3452.39       300.51 o
  -9   1  14        260.57        200.11        67.61 o
  -7   1  14        347.19        242.31        57.93 o
  -5   1  14       1833.33       1871.32       126.61 o
  -3   1  14         66.91         70.73        39.49 o
  -1   1  14       5327.70       5039.24       201.20 o
   1   1  14       2068.93       2100.55       124.12 o
   3   1  14        607.70        556.07        64.34 o
   5   1  14        853.77        897.43        83.04 o
   7   1  14       1101.15       1081.65        83.32 o
   9   1  14       1173.88       1091.79        96.07 o
  11   1  14       1270.54       1257.45        97.71 o
  13   1  14         86.03         85.97        42.74 o
  15   1  14        112.80        104.19        39.30 o
  17   1  14        120.71         -7.24       103.66 o
  19   1  14         94.40         58.93        71.79 o
  21   1  14        187.99        158.26       107.71 o
  23   1  14        101.53        101.39        56.34 o
 -28   2  14        332.17        261.47       211.98 o
 -26   2  14         16.70         71.03        85.36 o
 -24   2  14        218.68        275.50       171.49 o
 -22   2  14        948.64        826.88       258.13 o
 -20   2  14        919.96       1114.15       188.91 o
 -18   2  14        229.99        178.24        87.66 o
 -16   2  14        926.18       1276.15       396.26 o
 -14   2  14        937.60        852.51       251.40 o
 -12   2  14       1565.56       1897.77       236.63 o
 -10   2  14       2183.62       2383.46       186.91 o
  -8   2  14       2460.35       2462.74       152.63 o
  -6   2  14        326.29        391.81        86.97 o
  -4   2  14       2864.10       2668.49       132.82 o
  -2   2  14       5318.31       5057.68       244.97 o
   0   2  14      10301.49      10022.02       374.48 o
   2   2  14       1829.07       1687.02       273.63 o
   4   2  14       6475.35       6123.78       301.23 o
   6   2  14         11.38         13.77        31.62 o
   8   2  14       4064.78       4272.29       236.46 o
  10   2  14       3537.48       3672.25       226.51 o
  12   2  14       1799.33       2103.63       160.74 o
  14   2  14         12.18         93.14        44.61 o
  16   2  14        643.50        730.33       145.58 o
  18   2  14        557.94        327.47       161.64 o
  20   2  14       1436.15       1624.19       367.97 o
  22   2  14         66.45         -1.49        93.64 o
 -27   3  14          0.21       -129.72       129.72 o
 -25   3  14          2.16       -157.05       157.05 o
 -23   3  14        183.93        124.55        96.08 o
 -21   3  14         44.75        153.16       107.25 o
 -19   3  14         37.85         53.81       136.01 o
 -17   3  14        188.75         54.50        62.28 o
 -15   3  14          0.10        192.48       133.05 o
 -13   3  14        174.69        269.61       171.03 o
 -11   3  14          0.84        107.03        63.12 o
  -9   3  14         10.30         62.32        53.73 o
  -7   3  14        354.60        355.79        73.06 o
  -5   3  14        216.60        247.01        54.51 o
  -3   3  14         10.75         64.81        42.04 o
  -1   3  14        203.88        196.24        37.00 o
   1   3  14         67.54        -82.02        82.02 o
   3   3  14         73.25        -54.46        67.75 o
   5   3  14         14.83        111.99       106.25 o
   7   3  14        537.32        378.05       157.66 o
   9   3  14         20.04        -84.91        84.91 o
  11   3  14          2.04        142.46       110.22 o
  13   3  14        544.44        479.70        97.47 o
  15   3  14         18.11         55.43        72.16 o
  17   3  14        124.35         45.22        78.23 o
  19   3  14        131.60         55.41       105.68 o
  21   3  14         89.41        113.35       135.91 o
 -28   4  14         10.76        175.86       140.98 o
 -26   4  14        481.61        235.14       160.34 o
 -24   4  14          6.79        179.74       143.16 o
 -22   4  14        599.79        398.55       140.60 o
 -20   4  14        301.77         87.88       124.49 o
 -18   4  14        534.44        548.56       136.26 o
 -16   4  14        336.58        394.41       123.09 o
 -14   4  14       1563.47       1723.79       212.91 o
 -12   4  14       2076.32       2706.64       441.75 o
 -10   4  14       1177.79       1759.76       352.82 o
  -8   4  14       1405.63       1498.75       309.68 o
  -6   4  14        655.01        861.24       232.64 o
  -4   4  14        588.01        973.85       260.07 o
  -2   4  14        488.35        621.15       189.88 o
   0   4  14        192.09         29.48       103.79 o
   2   4  14        320.91        471.14       166.17 o
   4   4  14        782.34        932.77       243.29 o
   6   4  14       1475.57       2177.85       372.46 o
   8   4  14       2031.18       2615.18       419.53 o
  10   4  14        307.96        280.39       135.07 o
  12   4  14        237.70        307.05       161.97 o
  14   4  14        190.28         94.67       254.86 o
  16   4  14        211.36        320.41       127.81 o
  18   4  14        736.06       1078.29       226.06 o
  20   4  14        416.68        303.20       130.06 o
 -21   5  14        114.92         90.54       145.09 o
 -19   5  14         33.70        -84.51       141.85 o
 -17   5  14         54.32         67.91       120.23 o
 -15   5  14        105.41         47.44        82.39 o
 -13   5  14          6.53        265.57       179.33 o
 -11   5  14         65.37        181.40       130.85 o
  -9   5  14         60.19        283.29       143.30 o
  -7   5  14         55.22         89.57       140.76 o
  -5   5  14        125.65         -9.10       102.52 o
  -3   5  14        870.74       1362.00       305.80 o
  -1   5  14        169.47        259.81       129.27 o
   1   5  14        355.69        131.94       100.93 o
   3   5  14        719.86        508.24       196.21 o
   5   5  14         16.00         23.57        88.43 o
   7   5  14          8.73        -40.74       110.67 o
   9   5  14        250.95        228.58       165.46 o
  11   5  14        364.74        665.59       242.48 o
  13   5  14        405.89        520.17       243.04 o
  15   5  14        169.26        194.14       248.68 o
  17   5  14        244.01        372.43       205.38 o
 -16   6  14          6.41        -25.77        70.46 o
 -14   6  14        707.07        316.92       195.33 o
 -12   6  14        341.49         34.33       140.84 o
 -10   6  14        266.54        212.82       140.70 o
  -8   6  14        148.95        136.38       158.06 o
  -6   6  14        753.31       1238.67       340.65 o
  -4   6  14        262.44        427.19       202.44 o
  -2   6  14       1303.95       1885.97       395.01 o
   0   6  14        301.78        762.75       259.46 o
   2   6  14       2306.24       2496.14       453.50 o
   4   6  14          7.35        136.78       104.30 o
   6   6  14       1324.53       1609.61       371.32 o
   8   6  14        409.11        469.74       219.41 o
  10   6  14        215.82        468.59       208.16 o
  12   6  14         82.85        -72.87        82.50 o
  -9   7  14         40.98        182.51       163.34 o
  -7   7  14        146.11        399.72       224.86 o
  -5   7  14        409.59        585.63       235.15 o
  -3   7  14         64.08        280.24       192.38 o
  -1   7  14         73.58         57.92        68.18 o
   1   7  14          7.10        183.03       129.80 o
   3   7  14         14.16        232.68       120.31 o
   5   7  14         12.03         -5.68        69.75 o
 -27   1  15         15.79       -109.96       294.51 o
 -25   1  15        156.31        143.11       234.13 o
 -23   1  15        123.16         38.27        56.23 o
 -21   1  15       1312.01       1371.73       467.96 o
 -19   1  15       2140.89       2433.69       294.55 o
 -17   1  15       1032.16       1063.24       196.01 o
 -15   1  15       1078.29       1258.69       173.07 o
 -13   1  15        179.14        265.92        92.26 o
 -11   1  15        193.14        550.58       135.93 o
  -9   1  15       1789.68       1787.04       160.75 o
  -7   1  15        697.16        748.23       100.81 o
  -5   1  15        100.99         57.65        39.28 o
  -3   1  15       4131.53       3849.61       209.33 o
  -1   1  15       2272.89       2314.43       138.91 o
   1   1  15       6648.69       6429.08       225.78 o
   3   1  15        562.68        662.70        98.68 o
   5   1  15        719.76        775.78        99.92 o
   7   1  15       1534.66       1579.93       108.48 o
   9   1  15        572.50        749.08       105.49 o
  11   1  15       2203.30       2403.05       171.75 o
  13   1  15       1608.01       1649.12       142.93 o
  15   1  15        528.06        620.71       127.13 o
  17   1  15       1137.95       1152.29       283.53 o
  19   1  15        435.66        537.98       140.48 o
  21   1  15        964.35       1235.77       209.80 o
  23   1  15        185.25        443.89       207.67 o
 -28   2  15          1.51       -193.85       193.85 o
 -26   2  15        102.79         82.79       136.50 o
 -24   2  15          4.83         -7.43        82.94 o
 -22   2  15         21.62        -21.42        53.36 o
 -20   2  15        246.81        254.54       141.23 o
 -18   2  15         43.66        264.76        98.08 o
 -16   2  15        940.85        813.99       168.06 o
 -14   2  15        787.71        676.51       153.20 o
 -12   2  15          6.83         70.11        96.87 o
 -10   2  15        344.51        291.77        69.42 o
  -8   2  15        166.01        135.99        60.78 o
  -6   2  15          5.87        -31.17        32.13 o
  -4   2  15        288.68        291.43        44.28 o
  -2   2  15        134.62        236.09        71.95 o
   0   2  15        166.27        193.44        50.05 o
   2   2  15         33.61         21.30        73.28 o
   4   2  15        658.49        565.07        97.97 o
   6   2  15          5.11         16.01        29.86 o
   8   2  15       1197.48       1250.09       133.78 o
  10   2  15         12.68         20.46        38.34 o
  12   2  15          9.47         41.88        35.68 o
  14   2  15         66.34         98.88        60.14 o
  16   2  15          0.03        137.43        83.66 o
  18   2  15         30.92         44.79       127.89 o
  20   2  15          2.41        162.29       160.76 o
  22   2  15        216.02        288.83       171.24 o
 -27   3  15        451.19        582.57       222.49 o
 -25   3  15          7.17         87.02        83.21 o
 -23   3  15        405.43        460.67       184.05 o
 -21   3  15          3.83        211.16        78.36 o
 -19   3  15       1283.97       1263.80       212.65 o
 -17   3  15          7.84        211.75       168.94 o
 -15   3  15       2642.97       2744.56       436.94 o
 -13   3  15        833.56       1209.19       293.51 o
 -11   3  15       1453.87       1839.18       349.22 o
  -9   3  15       1596.78       1649.95       324.34 o
  -7   3  15       2891.60       3637.92       464.13 o
  -5   3  15        137.12        228.06       103.43 o
  -3   3  15       1324.28       1386.67       277.88 o
  -1   3  15          7.80         71.53        98.34 o
   1   3  15       2934.02       3526.18       433.48 o
   3   3  15        237.23        395.31       160.30 o
   5   3  15       4039.16       5100.16       536.88 o
   7   3  15       1218.46       1025.73       239.86 o
   9   3  15        225.26        393.57       172.02 o
  11   3  15        130.13        179.71       130.68 o
  13   3  15        815.05        997.99       148.39 o
  15   3  15        408.06        475.63       143.21 o
  17   3  15        770.66       1149.15       215.78 o
  19   3  15          5.83        112.49        83.23 o
  21   3  15       1518.64       1584.97       356.46 o
 -22   4  15        330.03        778.31       277.95 o
 -20   4  15         14.58        187.31       142.17 o
 -18   4  15        825.06        661.18       248.72 o
 -16   4  15          8.21       -145.66       145.66 o
 -14   4  15        625.71        581.79       238.63 o
 -12   4  15        278.13        451.90       216.94 o
 -10   4  15         42.53        189.60       137.91 o
  -8   4  15         27.63         98.69        96.19 o
  -6   4  15         85.08        132.99       108.71 o
  -4   4  15        827.12       1070.94       264.74 o
  -2   4  15        494.56        522.37       186.30 o
   0   4  15         32.34        418.44       180.52 o
   2   4  15       1394.15        939.50       248.79 o
   4   4  15        536.58        987.37       264.32 o
   6   4  15        143.50        282.97       151.65 o
   8   4  15        337.67        141.23       104.73 o
  10   4  15        153.52        352.12       164.45 o
  12   4  15        363.46        514.00       205.43 o
  14   4  15         67.45        -11.17       101.30 o
  16   4  15        712.24       1224.16       238.41 o
  18   4  15        675.65       1074.03       317.33 o
  20   4  15          9.64        176.36       168.01 o
 -19   5  15        425.11        624.98       263.66 o
 -17   5  15        812.03        770.28       268.44 o
 -15   5  15          9.96       -117.89       167.82 o
 -13   5  15       1203.35       1901.94       399.36 o
 -11   5  15        664.90       1335.56       354.07 o
  -9   5  15       1639.16       1917.80       393.33 o
  -7   5  15        150.65        137.86       111.63 o
  -5   5  15        723.08       1014.43       301.85 o
  -3   5  15        341.03        929.94       270.95 o
  -1   5  15       1129.62       1463.97       327.88 o
   1   5  15       1286.21       1398.08       332.01 o
   3   5  15       2536.16       3594.96       515.72 o
   5   5  15         33.85        108.77       131.28 o
   7   5  15       1815.23       2155.74       405.60 o
   9   5  15        620.20        802.39       252.95 o
  11   5  15       1119.75       1764.50       382.95 o
  13   5  15         28.17       -126.85       141.96 o
  15   5  15        715.21        690.71       263.00 o
 -14   6  15        260.96        313.01       158.87 o
 -12   6  15        129.84        258.89       162.53 o
 -10   6  15        225.71        298.32       183.56 o
  -8   6  15         15.48        121.40       125.01 o
  -6   6  15        124.56         43.32       116.81 o
  -4   6  15          4.00        214.41       168.54 o
  -2   6  15          0.17         10.73       128.28 o
   0   6  15        798.37        737.76       264.17 o
   2   6  15          1.09       -115.34       130.84 o
   4   6  15          1.56        242.59       157.61 o
   6   6  15        183.30        364.21       194.54 o
   8   6  15        723.93        227.24       174.32 o
  10   6  15        214.32        297.51       183.05 o
  -5   7  15         21.27         73.70       103.81 o
  -3   7  15       1067.19       1167.48       336.32 o
  -1   7  15         37.00        105.29       151.77 o
   1   7  15        496.82        619.34       283.85 o
 -26   0  16          2.37        -23.28        77.51 o
 -24   0  16        439.73         55.43        86.38 o
 -22   0  16          3.10        -23.93        70.86 o
 -20   0  16        962.82       1790.55       377.90 o
 -18   0  16        136.05        319.01       189.95 o
 -16   0  16        411.04        349.03       181.35 o
 -14   0  16       1499.18       1293.65       318.35 o
 -12   0  16          6.67         26.01       104.55 o
 -10   0  16         16.41          0.66        72.29 o
  -8   0  16       2334.30       2983.16       506.75 o
  -6   0  16        572.73        543.64       115.35 o
  -4   0  16       3892.24       4079.25       228.69 o
  -2   0  16         18.83         38.37        29.82 o
   0   0  16        719.39        661.62       117.04 o
   2   0  16         40.71         28.11        89.16 o
   4   0  16       1304.94       1529.95       171.23 o
   6   0  16       1005.47       1253.11       161.46 o
   8   0  16       2454.43       2806.48       239.13 o
  10   0  16        310.48        385.96       105.89 o
  12   0  16       4021.70       3851.32       324.47 o
  14   0  16        813.88        798.40       225.93 o
  16   0  16       2238.69       2156.10       372.79 o
  18   0  16         48.49        279.77       149.76 o
  20   0  16        135.35        283.51       168.42 o
  22   0  16         40.22         88.79       139.78 o
 -27   1  16         52.05        -60.46        60.46 o
 -25   1  16         52.49        -25.43       275.70 o
 -23   1  16          2.50        137.85       145.29 o
 -21   1  16        176.32        133.71        73.95 o
 -19   1  16         41.06         84.40       235.17 o
 -17   1  16         15.42         -8.52        95.11 o
 -15   1  16          8.17        -13.28        63.45 o
 -13   1  16        626.61        703.40       130.33 o
 -11   1  16       1599.10       1385.45       173.24 o
  -9   1  16        502.32        529.58        83.82 o
  -7   1  16        546.41        601.66        84.35 o
  -5   1  16         90.01         74.63        34.65 o
  -3   1  16        174.75        280.31        84.63 o
  -1   1  16         43.90         90.28        53.21 o
   1   1  16         58.35         97.75        29.73 o
   3   1  16        593.42        637.91       106.95 o
   5   1  16          2.23         44.71        61.94 o
   7   1  16        584.80        504.38        96.25 o
   9   1  16       1863.03       1809.31       168.07 o
  11   1  16         32.57         38.96        41.26 o
  13   1  16        427.74        439.63        76.36 o
  15   1  16       1237.07       1528.31       218.95 o
  17   1  16          9.99         76.94        73.43 o
  19   1  16        304.46        777.17       256.13 o
  21   1  16        157.41         57.95        91.27 o
 -26   2  16        334.60        450.20       199.77 o
 -24   2  16        138.01         10.90       116.51 o
 -22   2  16        308.55        207.29       160.66 o
 -20   2  16        460.58        678.36       259.81 o
 -18   2  16       1625.66       2201.88       308.01 o
 -16   2  16         82.82         61.88       107.92 o
 -14   2  16       2705.20       2846.31       312.00 o
 -12   2  16       1276.02       1502.18       228.76 o
 -10   2  16       2438.76       1895.54       412.39 o
  -8   2  16        307.41        340.58        94.47 o
  -6   2  16       1204.76       1121.27       187.07 o
  -4   2  16        393.04        249.27       142.78 o
  -2   2  16       1394.98       1673.64       354.65 o
   0   2  16       2974.46       3149.72       482.01 o
   2   2  16       5156.89       6309.35       544.72 o
   4   2  16        499.89        563.26        90.36 o
   6   2  16       2851.89       2719.27       195.08 o
   8   2  16       1563.33       1498.05       189.63 o
  10   2  16        837.00        792.46       147.19 o
  12   2  16         64.69        -39.78        47.24 o
  14   2  16        456.92        475.45       105.68 o
  16   2  16          5.82         34.56        82.53 o
  18   2  16        411.17        363.33       148.53 o
  20   2  16        212.46         38.05        98.90 o
 -27   3  16          5.90        205.66       142.71 o
 -25   3  16        372.56        532.11       228.72 o
 -23   3  16         74.33        117.01       117.92 o
 -21   3  16        152.14         55.96       133.14 o
 -19   3  16          6.86       -118.95       135.75 o
 -17   3  16         72.29        245.17       124.88 o
 -15   3  16        286.70        143.21        93.35 o
 -13   3  16        245.75        113.31       110.70 o
 -11   3  16        168.04        150.37       125.65 o
  -9   3  16         18.39       -116.91       116.91 o
  -7   3  16          0.01        -41.86       100.41 o
  -5   3  16        951.38       1027.29       252.98 o
  -3   3  16       1107.52       1066.47       255.49 o
  -1   3  16         62.15        -54.13        81.58 o
   1   3  16         34.69        312.22       138.63 o
   3   3  16        469.11        593.00       187.59 o
   5   3  16          9.17        -60.07        83.58 o
   7   3  16        174.70         13.77       101.35 o
   9   3  16         20.08        -51.37       110.53 o
  11   3  16        432.78        251.26       186.78 o
  13   3  16         14.73         36.31        58.42 o
  15   3  16        486.24        510.23       139.97 o
  17   3  16         53.51         84.39        74.39 o
  19   3  16         27.77       -144.05       150.06 o
 -20   4  16        380.73        548.91       224.31 o
 -18   4  16         79.50        540.76       239.58 o
 -16   4  16       1660.62       1745.94       386.72 o
 -14   4  16        421.49        498.13       203.74 o
 -12   4  16       2122.51       3332.16       514.30 o
 -10   4  16        469.63        787.27       246.51 o
  -8   4  16        740.46       1145.34       295.38 o
  -6   4  16        111.58         31.59        83.84 o
  -4   4  16        190.59        130.35        97.48 o
  -2   4  16        205.15        356.77       179.11 o
   0   4  16        312.18        350.80       156.66 o
   2   4  16         13.95          3.68        97.28 o
   4   4  16       2216.30       2183.42       381.15 o
   6   4  16        636.99        503.47       181.53 o
   8   4  16       1058.65        915.93       265.47 o
  10   4  16        339.15        440.12       181.14 o
  12   4  16        229.32        506.55       206.51 o
  14   4  16        346.08        557.66       161.87 o
  16   4  16        949.55        890.59       273.04 o
  18   4  16        545.29        720.47       257.69 o
 -17   5  16        130.64        154.33       143.06 o
 -15   5  16         30.37       -103.70       134.38 o
 -13   5  16         23.20        420.87       229.16 o
 -11   5  16         46.92         51.28        83.64 o
  -9   5  16        361.43        343.86       194.79 o
  -7   5  16          0.76        -89.06        89.06 o
  -5   5  16         29.42         38.99        80.01 o
  -3   5  16          0.15        164.29       150.57 o
  -1   5  16          0.31        145.38       118.42 o
   1   5  16        185.02        147.05       138.18 o
   3   5  16        283.06        430.14       199.02 o
   5   5  16          6.92       -173.33       173.33 o
   7   5  16        241.50        329.14       186.93 o
   9   5  16          0.03        329.68       202.34 o
  11   5  16         77.40        302.41       153.95 o
  13   5  16         62.73         50.91        70.16 o
  15   5  16         23.79        168.23       160.05 o
 -12   6  16          7.56        280.31       185.12 o
 -10   6  16        192.83        456.68       182.71 o
  -8   6  16        148.66        318.95       192.40 o
  -6   6  16        467.18        491.71       201.38 o
  -4   6  16        209.98        477.48       229.28 o
  -2   6  16       1024.93       1209.37       321.62 o
   0   6  16       1563.26       1388.31       352.96 o
   2   6  16        641.71        623.57       235.61 o
   4   6  16       1193.89        835.46       281.51 o
   6   6  16        105.41        219.29       117.98 o
   8   6  16         17.25        -47.84        96.28 o
 -27   1  17        363.52        747.60       269.80 o
 -25   1  17          5.09        -26.05        65.24 o
 -23   1  17        520.43        484.55       147.90 o
 -21   1  17        360.35        375.91       139.02 o
 -19   1  17        485.99        511.54       252.86 o
 -17   1  17        422.18        409.38       128.52 o
 -15   1  17        226.51        376.29       137.08 o
 -13   1  17        373.62        551.59       115.28 o
 -11   1  17       6909.46       7274.65       402.76 o
  -9   1  17        245.36        136.85        70.17 o
  -7   1  17       3480.92       3798.50       280.44 o
  -5   1  17        179.31         98.36        54.42 o
  -3   1  17       2472.18       2688.17       227.94 o
  -1   1  17       1541.80       1641.14       173.57 o
   1   1  17        519.97        658.56       112.24 o
   3   1  17        696.71        751.65       118.65 o
   5   1  17       1577.11       1358.66       155.00 o
   7   1  17        389.65        384.58        68.09 o
   9   1  17       5886.84       5730.98       305.08 o
  11   1  17         48.83         83.96        55.51 o
  13   1  17        455.17        548.49       105.71 o
  15   1  17        277.82        347.60       170.52 o
  17   1  17        263.40         55.05        95.20 o
  19   1  17        311.88        307.53       139.19 o
  21   1  17         38.52         77.12       112.08 o
 -26   2  17        169.97        138.86       121.94 o
 -24   2  17          1.82         14.51        82.98 o
 -22   2  17         85.03        199.10       109.25 o
 -20   2  17        747.22        479.03       188.47 o
 -18   2  17        171.81        188.85        79.28 o
 -16   2  17        176.17        301.56       118.44 o
 -14   2  17        915.08       1064.20       192.75 o
 -12   2  17         88.51         91.92        77.22 o
 -10   2  17        863.81        957.81       184.40 o
  -8   2  17        127.94        123.00        66.69 o
  -6   2  17        614.68        584.47       138.89 o
  -4   2  17        730.95        902.81       163.10 o
  -2   2  17         63.48        -21.95        55.53 o
   0   2  17       2023.36       2267.16       254.27 o
   2   2  17        383.69        789.12       149.52 o
   4   2  17          5.80        -39.89        42.53 o
   6   2  17       1381.81       1574.72       214.49 o
   8   2  17        292.61        313.95        98.34 o
  10   2  17         79.90         54.14        42.34 o
  12   2  17         13.39         50.78        36.33 o
  14   2  17         44.98         22.93       126.31 o
  16   2  17        209.61         45.40        88.83 o
  18   2  17          6.71        149.22       114.40 o
 -21   3  17        525.91        862.20       299.33 o
 -19   3  17         54.63        -93.75       120.78 o
 -17   3  17       2237.83       2761.20       489.63 o
 -15   3  17        161.95        271.24       155.46 o
 -13   3  17       1202.85       1072.64       272.39 o
 -11   3  17        244.52        285.69       153.32 o
  -9   3  17       1582.10       1807.52       356.60 o
  -7   3  17         27.51         81.78        75.93 o
  -5   3  17         53.28        134.63       128.13 o
  -3   3  17        229.74        225.54       125.44 o
  -1   3  17       1453.39       1842.15       332.98 o
   1   3  17        159.36        547.00       194.49 o
   3   3  17       3165.81       3131.22       431.69 o
   5   3  17        335.72        367.95       166.45 o
   7   3  17        492.38        828.95       230.54 o
   9   3  17        991.74        899.22       174.10 o
  11   3  17        643.68        772.20       160.97 o
  13   3  17         11.85        -39.30        56.40 o
  15   3  17        222.61        162.12       105.60 o
  17   3  17        372.55        242.36       167.05 o
 -20   4  17          0.37         63.05        84.12 o
 -18   4  17          0.06         70.05       144.83 o
 -16   4  17        400.22        310.53       183.86 o
 -14   4  17        464.45        711.20       275.69 o
 -12   4  17          0.57        -65.49        93.28 o
 -10   4  17        388.10        625.91       222.58 o
  -8   4  17         44.85         47.69        60.96 o
  -6   4  17       1134.87       1036.78       267.06 o
  -4   4  17        818.87       1041.38       282.52 o
  -2   4  17         58.99        -42.79       105.19 o
   0   4  17        149.85        274.58       143.41 o
   2   4  17         22.28        335.64       152.96 o
   4   4  17        148.08         75.29        79.50 o
   6   4  17         38.68       -140.55       140.55 o
   8   4  17          1.51        -45.63       103.45 o
  10   4  17         50.20       -125.25       125.25 o
  12   4  17          0.39        -43.46        61.54 o
  14   4  17        180.27        217.02       150.07 o
  16   4  17        348.39        228.18       161.29 o
 -17   5  17         65.74        117.07       162.33 o
 -15   5  17        645.10        551.04       267.18 o
 -13   5  17        316.09        511.39       203.11 o
 -11   5  17       1167.11       1264.32       357.72 o
  -9   5  17        180.83        136.94       121.78 o
  -7   5  17       1020.98       1115.43       302.86 o
  -5   5  17        393.60        283.28       160.05 o
  -3   5  17       1551.21       1918.02       409.65 o
  -1   5  17        318.00        509.34       216.31 o
   1   5  17       1997.15       1933.85       396.67 o
   3   5  17         36.80        -85.95       138.13 o
   5   5  17       1618.92       1704.56       367.24 o
   7   5  17        498.46        562.60       213.30 o
   9   5  17        916.93       1806.45       392.48 o
  11   5  17          8.75         -9.60       111.20 o
  13   5  17       1076.23       1275.53       348.77 o
 -10   6  17        127.90         24.92       147.00 o
  -8   6  17        116.14        345.89       208.43 o
  -6   6  17        180.53        244.09       196.50 o
  -4   6  17         37.11        221.66       163.64 o
  -2   6  17         22.19        191.72       145.40 o
   0   6  17         40.25        -87.24        88.09 o
   2   6  17        147.82        146.46       126.32 o
   4   6  17        119.98         51.26       135.08 o
   6   6  17        639.30       1130.61       341.64 o
 -26   0  18         85.85        -12.63       146.26 o
 -24   0  18         44.37         14.22       118.26 o
 -22   0  18        240.40        163.53       172.26 o
 -20   0  18        595.28        854.23       266.32 o
 -18   0  18        869.30        591.13       224.59 o
 -16   0  18        149.54         82.93        89.62 o
 -14   0  18          7.12        136.90       139.78 o
 -12   0  18        277.31        272.97       171.54 o
 -10   0  18       5702.91       6740.91       727.94 o
  -8   0  18       3753.68       4827.75       399.32 o
  -6   0  18        113.42        252.53        84.37 o
  -4   0  18       1693.95       1672.47       229.93 o
  -2   0  18        380.45        545.51       120.22 o
   0   0  18        170.76        175.72       117.02 o
   2   0  18        213.48        237.29       145.67 o
   4   0  18         22.59         18.69       111.98 o
   6   0  18       1167.38       1144.42       276.45 o
   8   0  18        603.93        628.24       228.92 o
  10   0  18       5871.57       5959.68       424.09 o
  12   0  18        479.84        655.63       196.99 o
  14   0  18        241.05        695.07       207.73 o
  16   0  18         82.83        240.57       136.94 o
 -27   1  18         25.12        140.81       159.94 o
 -25   1  18          8.34         61.08        76.88 o
 -23   1  18         74.11        225.95       187.74 o
 -21   1  18          0.91        147.12       103.61 o
 -19   1  18         28.55         67.11        98.41 o
 -17   1  18          3.95         57.87        68.22 o
 -15   1  18         41.35        148.55       104.51 o
 -13   1  18        563.55        348.23       131.97 o
 -11   1  18        459.66        544.64       121.36 o
  -9   1  18         30.64        105.81        61.12 o
  -7   1  18        373.55        526.33       111.40 o
  -5   1  18         82.89        129.35        63.12 o
  -3   1  18        659.78        719.69       121.86 o
  -1   1  18         66.84        164.47        63.53 o
   1   1  18        484.03        438.85        95.06 o
   3   1  18        210.36        110.58        57.25 o
   5   1  18        256.48        176.30       112.66 o
   7   1  18        967.39        985.21       139.66 o
   9   1  18         95.89        160.89        63.41 o
  11   1  18        179.40        207.64        85.64 o
  13   1  18        887.11       1033.53       271.72 o
  15   1  18         12.77        287.54       178.47 o
  17   1  18        231.45        242.80       165.97 o
  19   1  18        592.36        469.87       200.08 o
 -26   2  18         69.01        204.02       170.73 o
 -24   2  18        201.19        124.01       159.35 o
 -22   2  18          4.83        -35.41       155.81 o
 -20   2  18        625.69        607.36       206.22 o
 -18   2  18        241.27        292.26        85.14 o
 -16   2  18        882.67       1112.15       241.00 o
 -14   2  18        302.14        578.93       151.44 o
 -12   2  18        501.21        398.83       160.96 o
 -10   2  18        362.97        189.85        90.49 o
  -8   2  18       1379.62       1431.68       218.69 o
  -6   2  18         11.83         86.74       135.01 o
  -4   2  18        734.23        842.04       171.98 o
  -2   2  18         50.06        175.32        76.25 o
   0   2  18       3299.78       3595.21       334.36 o
   2   2  18        742.76       1038.92       179.14 o
   4   2  18       1837.00       1841.09       360.91 o
   6   2  18        365.76        325.14       125.23 o
   8   2  18        539.97        932.18       176.11 o
  10   2  18        247.38        243.00       125.13 o
  12   2  18       2446.43       2300.03       329.04 o
  14   2  18        100.44        111.36       136.93 o
  16   2  18        175.51        -27.70       103.08 o
  18   2  18          3.41        137.51       161.07 o
 -21   3  18          4.48        -63.84       134.32 o
 -19   3  18         11.63        106.67       140.66 o
 -17   3  18        183.67        263.10       182.62 o
 -15   3  18        574.60        527.92       206.92 o
 -13   3  18        293.71        298.95       135.67 o
 -11   3  18          4.43       -100.18       100.18 o
  -9   3  18         70.87        -91.24        91.24 o
  -7   3  18         37.21        -21.05       105.48 o
  -5   3  18        471.44        750.29       228.14 o
  -3   3  18         67.81        151.22       132.00 o
  -1   3  18          0.01        -92.41        92.41 o
   1   3  18        444.23        482.68       183.37 o
   3   3  18         40.91        -38.49        90.99 o
   5   3  18        949.87        847.36       231.76 o
   7   3  18          5.00        -13.47        77.06 o
   9   3  18         28.48        -42.20        48.24 o
  11   3  18         70.53        -12.98        49.56 o
  13   3  18        281.88        598.28       243.79 o
  15   3  18        167.47        355.78       197.56 o
 -18   4  18        676.26        572.49       243.33 o
 -16   4  18        135.82        400.77       216.75 o
 -14   4  18        645.26        644.75       246.11 o
 -12   4  18        339.42        623.63       251.89 o
 -10   4  18       1230.53       1871.82       396.64 o
  -8   4  18        131.37        249.80       186.97 o
  -6   4  18        555.53        592.51       204.25 o
  -4   4  18         31.46         69.91        78.70 o
  -2   4  18        451.19        324.25       171.60 o
   0   4  18         93.72        -21.61       111.55 o
   2   4  18       1312.21       1579.89       337.26 o
   4   4  18        337.43        517.47       215.73 o
   6   4  18        692.88        551.19       190.51 o
   8   4  18        851.52       1296.40       331.07 o
  10   4  18        303.14         90.02       145.22 o
  12   4  18        637.09        433.43       170.97 o
  14   4  18        174.59         71.33       124.10 o
 -15   5  18         12.77        -49.62       110.55 o
 -13   5  18        104.22        293.22       174.74 o
 -11   5  18        105.86       -129.45       147.41 o
  -9   5  18         95.37        -99.09       167.85 o
  -7   5  18          3.35       -142.36       142.36 o
  -5   5  18          0.50          4.67        99.52 o
  -3   5  18          0.26        302.97       168.67 o
  -1   5  18        363.37        681.82       254.19 o
   1   5  18         17.19         84.92       145.76 o
   3   5  18          0.36        -96.17       136.61 o
   5   5  18         46.14        -81.52       156.82 o
   7   5  18         16.89       -155.79       155.79 o
   9   5  18         13.55       -129.91       129.91 o
  11   5  18         53.93        142.51       145.96 o
  -6   6  18        126.25        -19.25       116.31 o
  -4   6  18        163.29        212.51       176.58 o
  -2   6  18        408.84        307.20       168.85 o
   0   6  18        338.50        359.30       195.69 o
   2   6  18        721.44        777.74       293.78 o
 -25   1  19        558.80        336.97       221.48 o
 -23   1  19         60.83         50.96        60.57 o
 -21   1  19         79.40        213.21        96.25 o
 -19   1  19        248.01        245.47       324.25 o
 -17   1  19        137.34        266.71       118.85 o
 -15   1  19        963.09        850.40       263.75 o
 -13   1  19        306.46        327.21       109.51 o
 -11   1  19         75.35         57.05       101.37 o
  -9   1  19       3437.77       3374.99       374.21 o
  -7   1  19       1400.46       1581.03       189.52 o
  -5   1  19        746.68        712.46       131.63 o
  -3   1  19          9.60         72.01        44.44 o
  -1   1  19         29.72         41.39        61.15 o
   1   1  19        463.69        517.82       140.01 o
   3   1  19        188.20        110.40        99.54 o
   5   1  19        500.43        476.83       137.77 o
   7   1  19       1341.65       1243.81       309.73 o
   9   1  19        145.63         86.02        68.78 o
  11   1  19       1529.80       1768.01       259.00 o
  13   1  19       1318.84       1172.28       200.79 o
  15   1  19          4.33        -14.22        79.44 o
  17   1  19         90.29        242.98       132.63 o
  19   1  19          4.78       -159.87       159.87 o
 -22   2  19         39.44       -122.95       122.95 o
 -20   2  19         92.82        -16.54       150.90 o
 -18   2  19          3.28       -122.90       213.09 o
 -16   2  19        176.69         78.44        67.53 o
 -14   2  19        135.83        130.02        69.00 o
 -12   2  19        294.51        168.59       132.24 o
 -10   2  19         38.88         89.37        70.72 o
  -8   2  19        191.93        307.46        87.97 o
  -6   2  19        379.62        342.32       100.14 o
  -4   2  19        276.54        435.73       107.80 o
  -2   2  19        272.12        124.37        66.95 o
   0   2  19        356.64        542.64       162.77 o
   2   2  19        192.43        280.20       103.06 o
   4   2  19        199.90        234.19        96.12 o
   6   2  19         47.37        -53.42        92.22 o
   8   2  19        110.94         -3.85        77.19 o
  10   2  19         63.18        137.92       101.03 o
  12   2  19         23.74        -40.57        62.26 o
  14   2  19         65.52         -5.77        87.70 o
  16   2  19          0.37        -94.42       104.26 o
 -19   3  19        722.87        721.25       238.21 o
 -17   3  19         52.24        -56.08       107.05 o
 -15   3  19        730.57       1100.57       299.32 o
 -13   3  19          2.80        -95.81       146.50 o
 -11   3  19        848.25       1053.91       275.23 o
  -9   3  19        110.65        224.65       132.52 o
  -7   3  19        785.01        818.45       238.19 o
  -5   3  19         20.79       -168.97       168.97 o
  -3   3  19       1636.01       1818.58       344.70 o
  -1   3  19         61.97        -40.84        67.88 o
   1   3  19       2564.67       3155.44       445.60 o
   3   3  19        291.25        391.56       183.96 o
   5   3  19       1095.81       1398.63       226.67 o
   7   3  19        428.27        528.68       146.69 o
   9   3  19        779.91        936.64       280.63 o
  11   3  19        208.89        301.11       192.49 o
  13   3  19        613.93        889.14       280.62 o
 -18   4  19        108.38        383.35       194.12 o
 -16   4  19        263.44        275.27       185.08 o
 -14   4  19        283.40        112.74       106.27 o
 -12   4  19          9.85         26.35       144.96 o
 -10   4  19         44.34         56.22       106.79 o
  -8   4  19        139.70        236.78       149.97 o
  -6   4  19        803.67        899.16       264.90 o
  -4   4  19        169.12       -171.01       171.01 o
  -2   4  19         57.09        127.07       134.77 o
   0   4  19        136.41         35.63       122.27 o
   2   4  19        301.30        177.26       135.21 o
   4   4  19        302.13        267.05       141.46 o
   6   4  19        178.16        174.92       153.02 o
   8   4  19         13.21       -152.49       152.49 o
  10   4  19          4.39         20.22       146.83 o
 -13   5  19        759.25        537.79       227.83 o
 -11   5  19         47.36        239.16       173.13 o
  -9   5  19        602.80        768.45       271.04 o
  -7   5  19        114.74       -101.68       125.27 o
  -5   5  19        316.53        309.67       164.78 o
  -3   5  19         13.55        129.24       158.43 o
  -1   5  19        487.57        635.01       227.83 o
   1   5  19        111.45         76.28       122.44 o
   3   5  19        689.41        739.81       260.08 o
   5   5  19        185.68         41.39       125.44 o
   7   5  19         70.72        145.36       173.51 o
   9   5  19          4.17       -179.74       179.74 o
 -22   0  20        239.97        740.99       256.76 o
 -20   0  20        279.38        604.53       235.45 o
 -18   0  20         22.19        399.61       208.72 o
 -16   0  20        416.54        706.36       275.87 o
 -14   0  20         16.16        107.11       108.29 o
 -12   0  20       5076.73       5407.59       699.26 o
 -10   0  20        125.93        -52.47       104.75 o
  -8   0  20       1270.93       1910.85       402.01 o
  -6   0  20        493.48        498.32       210.69 o
  -4   0  20        351.88        628.89       255.78 o
  -2   0  20         36.85          0.53       126.78 o
   0   0  20        277.26        288.26       174.15 o
   2   0  20         24.90        222.59       176.67 o
   4   0  20       2154.23       1703.19       364.08 o
   6   0  20        269.14        185.00       127.43 o
   8   0  20       5035.04       4873.32       401.57 o
  10   0  20          4.75        317.83       166.50 o
 -21   1  20        647.01        658.11       182.14 o
 -19   1  20         45.11         77.88       103.01 o
 -17   1  20        130.57        207.58       119.27 o
 -15   1  20        197.05        277.71       119.68 o
 -13   1  20         49.45        -44.98        82.19 o
 -11   1  20         21.98        -18.62        48.21 o
  -9   1  20        255.47        153.51        92.71 o
  -7   1  20        263.92        524.16       141.66 o
  -5   1  20        131.87        151.85        84.96 o
  -3   1  20         16.06        247.36       126.06 o
  -1   1  20        346.84        529.62       158.63 o
   1   1  20        135.13        153.69       114.93 o
   3   1  20         50.17         74.79       159.45 o
   5   1  20        265.80        325.71       142.20 o
   7   1  20        325.91        102.40        88.81 o
   9   1  20          3.18        124.26       129.95 o
  11   1  20         36.41         77.59        73.81 o
  13   1  20        293.95         46.12        97.61 o
  15   1  20         60.68        247.93       145.07 o
 -20   2  20         64.25        487.60       226.92 o
 -18   2  20        141.58        751.60       344.41 o
 -16   2  20        184.03         41.59        68.17 o
 -14   2  20        324.64        430.13       117.91 o
 -12   2  20        288.58        135.21        72.70 o
 -10   2  20        398.71        220.27        82.06 o
  -8   2  20        986.05        860.50       155.70 o
  -6   2  20       1803.86       2378.63       244.94 o
  -4   2  20         39.70        197.18       100.57 o
  -2   2  20        834.91        903.35       149.13 o
   0   2  20        137.83        346.40       195.83 o
   2   2  20        517.78        448.17       196.27 o
   4   2  20        494.16        738.53       244.95 o
   6   2  20         45.78        281.62       187.11 o
   8   2  20        414.85        408.49       159.33 o
  10   2  20       1184.74       1317.64       317.80 o
  12   2  20         97.67        144.84       173.33 o
  14   2  20        554.99        753.71       263.80 o
 -19   3  20          0.69        129.11       148.95 o
 -17   3  20         71.82        109.48        67.82 o
 -15   3  20          5.61       -136.36       136.36 o
 -13   3  20         93.99        261.84       158.16 o
 -11   3  20          6.67        252.12       142.31 o
  -9   3  20         22.90         -8.39        90.63 o
  -7   3  20        202.89        550.62       201.66 o
  -5   3  20         76.07         94.84       119.01 o
  -3   3  20         99.49        195.91       109.23 o
  -1   3  20        119.70         83.35       117.79 o
   1   3  20          7.87         17.40       270.69 o
   3   3  20        804.56        793.68       185.06 o
   5   3  20         99.69         40.13       111.86 o
   7   3  20          3.95        331.47       196.89 o
   9   3  20         13.19        -46.75       116.14 o
 -16   4  20        538.21        431.99       204.04 o
 -14   4  20        122.57        157.67       102.66 o
 -12   4  20        249.17        270.32       184.52 o
 -10   4  20        130.45        350.42       175.94 o
  -8   4  20        217.65        195.31       176.17 o
  -6   4  20        231.71        650.78       209.93 o
  -4   4  20        480.35        181.55       143.58 o
  -2   4  20        178.41        414.66       184.21 o
   0   4  20       1129.32       1092.74       294.01 o
   2   4  20         46.93         87.01        70.47 o
   4   4  20        564.44        142.29       122.93 o
   6   4  20         42.99        -53.40        99.11 o
   8   4  20        323.24        479.81       220.06 o
  10   4  20         65.63         93.61       165.68 o
  -9   5  20          0.01         96.66       171.78 o
  -7   5  20         74.48        144.70       146.92 o
  -5   5  20         77.03        -24.09       106.77 o
  -3   5  20          2.58       2195.25       434.65 o
  -1   5  20         54.70         91.85       101.43 o
   1   5  20         16.90        165.60       158.63 o
   3   5  20         30.08       -113.55       136.18 o
   5   5  20         15.74         80.35        92.01 o
   7   5  20        185.77        263.01       168.66 o
 -17   1  21         79.16         40.40       100.49 o
 -15   1  21         52.89         39.04        70.23 o
 -13   1  21         54.53        147.79       104.06 o
 -11   1  21       1034.90       1003.73       213.84 o
  -9   1  21        500.56        341.59       196.43 o
  -7   1  21        142.07        156.08        79.34 o
  -5   1  21        298.74        475.06       154.57 o
  -3   1  21        234.94        424.36       155.50 o
  -1   1  21        238.07        149.65       102.27 o
   1   1  21        489.88        664.88       169.88 o
   3   1  21        258.31        422.42       145.01 o
   5   1  21        382.05        538.49       161.30 o
   7   1  21         35.94        254.90       185.90 o
   9   1  21       1542.49       1573.72       356.32 o
  11   1  21        422.69        348.71       111.46 o
 -16   2  21        149.02        158.42       106.37 o
 -14   2  21          0.35         47.78        88.60 o
 -12   2  21         73.85         39.43        79.39 o
 -10   2  21         94.43        -92.40        92.40 o
  -8   2  21        296.76        136.49       326.78 o
  -6   2  21          0.01        288.28       132.35 o
  -4   2  21          0.14        -11.42        56.92 o
  -2   2  21        224.35        649.90       267.98 o
   0   2  21         33.56       -114.55       145.27 o
   2   2  21         74.72       -106.54       106.54 o
   4   2  21          3.64         85.07       121.64 o
   6   2  21        272.32        107.63        84.63 o
   8   2  21         80.41        112.90       116.56 o
  10   2  21          0.79         13.31        73.45 o
  12   2  21        158.05        -73.86       121.40 o
 -17   3  21        272.68        667.78       256.60 o
 -15   3  21        107.67       -153.82       163.16 o
 -13   3  21        511.74        449.30       211.72 o
 -11   3  21        255.89        362.96       182.12 o
  -9   3  21        362.86        651.01       244.22 o
  -7   3  21       1037.63       1111.98       292.14 o
  -5   3  21       1498.15       1981.16       401.97 o
  -3   3  21        156.61        199.19       111.67 o
  -1   3  21        451.22        471.90       228.52 o
   1   3  21         42.46        136.44       116.93 o
   3   3  21        615.85        534.29       234.33 o
   5   3  21         10.20         10.09        97.63 o
   7   3  21        581.81        397.71       190.31 o
   9   3  21          6.03         74.87        93.85 o
 -14   4  21         23.88         44.91       123.96 o
 -12   4  21          7.96        261.18       206.24 o
 -10   4  21          1.27       -169.75       169.75 o
  -8   4  21         40.16        428.20       235.37 o
  -6   4  21         75.88        133.94       134.66 o
  -4   4  21          1.76        417.29       171.90 o
  -2   4  21        123.58         50.38        99.17 o
   0   4  21         18.13         56.59        89.69 o
   4   4  21        424.19        514.00       236.43 o
   6   4  21         18.90        457.25       232.82 o
   8   4  21          1.42        212.26       157.96 o
  -5   5  21         95.55         90.86       118.45 o
  -3   5  21        704.02       1009.45       317.58 o
  -1   5  21        119.96         37.05        83.81 o
   1   5  21        460.03        815.79       275.16 o
   3   5  21         56.50        -63.41       125.94 o
 -12   0  22        300.52        -38.85       103.74 o
 -10   0  22        730.20        424.92       206.60 o
  -8   0  22        803.22       1168.45       335.43 o
  -6   0  22        342.02        840.76       286.86 o
  -4   0  22        185.80        260.81       164.12 o
  -2   0  22        156.74        239.11       150.45 o
   0   0  22        559.06        598.71       243.45 o
   2   0  22       1314.65       1514.60       373.31 o
   4   0  22        394.32        201.76       161.59 o
   6   0  22        867.07        752.29       268.15 o
   8   0  22         41.89        189.99       109.40 o
 -11   1  22        168.11        159.22       128.27 o
  -9   1  22        683.53        510.29       162.74 o
  -7   1  22          0.35        -63.61        71.54 o
  -5   1  22         28.81        185.38       122.96 o
  -3   1  22          0.56        -43.91        83.05 o
  -1   1  22        267.08         78.63       168.14 o
   1   1  22          0.77        197.56       121.83 o
   3   1  22          0.47        125.57       133.76 o
   5   1  22        132.13        -25.99       100.54 o
   7   1  22         36.76         90.53        88.71 o
   9   1  22          0.13         47.45        91.10 o
  -8   2  22       1311.76       1428.16       328.39 o
  -6   2  22         21.94         18.00        80.66 o
  -4   2  22       1764.25       3001.99       756.17 o
  -2   2  22         11.21        -94.94       131.29 o
   0   2  22        323.82        635.77       272.30 o
   2   2  22         59.25         -4.30        77.50 o
   4   2  22        123.96        -24.21       106.71 o
   6   2  22         38.16         -7.43       129.86 o
   8   2  22        165.69        326.17       204.14 o
  10   2  22        117.60        339.97       189.79 o
 -15   3  22         53.34         38.95       126.95 o
 -13   3  22         98.42         28.08        82.03 o
  -1   3  22         17.64         42.82       130.02 o
   1   3  22        233.10        325.12       214.66 o
   3   3  22        179.55        188.43       156.84 o
   5   3  22        187.93        366.96       152.87 o
   7   3  22         13.62        286.72       171.31 o
   9   3  22          0.76       -140.49       140.49 o
 -12   4  22          9.57        -34.10       128.73 o
 -10   4  22         53.56        -49.78        80.60 o
  -8   4  22        173.37         34.68       107.47 o
  -6   4  22        111.19        105.81       111.04 o
  -1   1  23        551.87        570.01       214.36 o
   1   1  23          5.04         96.92       178.12 o
   3   1  23        715.30       1040.92       332.61 o
   5   1  23        108.27         26.46        94.91 o
   7   1  23        421.45        469.10       215.61 o
   9   1  23          4.33        381.67       186.65 o
                                                
